# Supplementary material for: Silver coordination-induced n-doping of PCBM for stable and efficient inverted perovskite solar cells
Source: Nat Commun. 2024 Jun 10;15:4922. doi: 10.1038/s41467-024-49395-7 (PMC11164978; doi:10.1038/s41467-024-49395-7)
Supplement: Supplementary file 4 — Source data [file 41467_2024_49395_MOESM4_ESM.xlsx]

## Sheet: Fig. 1b
Control-fresh				Control-aged				Target-fresh				Target-aged
	Ag	I			Ag	I			Ag	I			Ag	I
0	450	2		0	439	377		0	2	400		0	323	4
10	414	1		10	521	452		10	1	364		10	370	1
20	408	2		20	554	361		20	1	337		20	369	3
30	403	1		30	489	330		30	2	332		30	378	6
40	446	1		40	522	308		40	1	311		40	345	10
50	379	2		50	481	263		50	2	314		50	335	12
60	412	2		60	399	291		60	2	320		60	344	10
70	406	1		70	372	258		70	1	372		70	359	12
80	407	1		80	349	292		80	2	344		80	325	13
90	393	4		90	361	289		90	1	384		90	366	17
100	383	9		100	354	314		100	2	341		100	296	19
110	273	6		110	285	316		110	6	345		110	326	24
120	204	10		120	293	304		120	3	280		120	373	33
130	107	14		130	249	307		130	18	186		130	225	34
140	51	11		140	221	271		140	9	116		140	170	35
150	38	23		150	189	296		150	18	87		150	111	44
160	27	19		160	220	318		160	27	52		160	64	45
170	11	17		170	182	347		170	33	24		170	45	69
180	7	38		180	180	358		180	38	13		180	31	70
190	4	42		190	158	390		190	46	14		190	20	87
200	6	41		200	167	368		200	55	10		200	12	87
210	4	65		210	159	388		210	83	6		210	14	104
220	2	64		220	153	417		220	83	3		220	13	135
230	1	77		230	155	417		230	92	3		230	17	146
240	2	86		240	133	409		240	92	3		240	9	132
250	1	99		250	135	430		250	138	3		250	11	176
260	1	101		260	153	425		260	154	1		260	14	183
270	1	142		270	130	436		270	158	2		270	15	152
280	1	161		280	125	424		280	166	1		280	12	239
290	1	205		290	127	457		290	230	1		290	8	212
300	2	199		300	93	486		300	240	3		300	10	216
310	2	242		310	111	462		310	270	2		310	8	239
320	1	254		320	102	521		320	305	2		320	12	283
330	3	291		330	109	515		330	327	1		330	3	305
340	1	327		340	105	513		340	340	1		340	8	281
350	1	342		350	100	520		350	394	0		350	4	324
360	1	386		360	110	523		360	425	1		360	6	333
370	3	415		370	103	530		370	458	2		370	5	307
380	2	417		380	92	566		380	468	1		380	9	396
390	2	430		390	112	539		390	522	2		390	3	387
400	1	431		400	104	524		400	563	3		400	2	440
410	1	563		410	105	555		410	582	4		410	4	431
420	1	513		420	97	522		420	571	1		420	7	428
430	2	590		430	83	549		430	645	1		430	7	521
440	2	601		440	92	583		440	663	2		440	4	485
450	1	602		450	90	537		450	671	2		450	2	527
460	1	647		460	95	545		460	729	1		460	2	509
470	2	668		470	98	496		470	696	2		470	3	548
480	3	663		480	95	504		480	669	1		480	2	590
490	1	730		490	105	510		490	645	2		490	3	604
500	1	650		500	72	492		500	697	2		500	3	549
510	1	709		510	82	491		510	706	1		510	1	580
520	2	756		520	78	464		520	661	2		520	1	631
530	1	721		530	74	495		530	643	1		530	2	608
540	1	741		540	78	453		540	668	1		540	4	561
550	2	746		550	71	449		550	633	2		550	2	608
560	2	722		560	76	403		560	582	2		560	1	591
570	1	696		570	93	418		570	565	1		570	1	619
580	2	699		580	59	384		580	529	1		580	2	605
590	3	669		590	72	406		590	512	5		590	1	597
600	2	669		600	54	365		600	473	2		600	4	611

## Sheet: Fig. 1d
PCBM/Ag			PCBM@DCBP/Ag
380	47366.5		380	57374.2
379.9	47696		379.9	56659.8
379.8	46892.6		379.8	56741.3
379.7	46353.7		379.7	57595.8
379.6	45914.2		379.6	57957.1
379.5	45726.2		379.5	59141.1
379.4	45993.1		379.4	57475.2
379.3	45901.3		379.3	56535.4
379.2	46301.9		379.2	56801.1
379.1	46400.5		379.1	58587.2
379	45862.7		379	59995.5
378.9	45816.3		378.9	59025.6
378.8	46081.5		378.8	59633.8
378.7	46196.4		378.7	59834.3
378.6	46912.3		378.6	60978.3
378.5	46895.6		378.5	63221
378.4	48208.5		378.4	62473.1
378.3	48426.6		378.3	62216.8
378.2	49262.3		378.2	63008.5
378.1	49952.1		378.1	62907.9
378	50507.2		378	62986.3
377.9	50330		377.9	60564.3
377.8	51390.1		377.8	61045.5
377.7	51139		377.7	60818.8
377.6	50359.2		377.6	58077.9
377.5	49981.8		377.5	58519.9
377.4	49711		377.4	58299.6
377.3	48696		377.3	58087.3
377.2	47836.7		377.2	57436.4
377.1	48166.3		377.1	58414.5
377	47060.2		377	58368.5
376.9	47231.5		376.9	59342.3
376.8	47057.9		376.8	60090.2
376.7	47137.3		376.7	60472.4
376.6	46745.2		376.6	61987.6
376.5	48171.8		376.5	63503.2
376.4	48149.2		376.4	64359
376.3	49286.1		376.3	66600.8
376.2	49199		376.2	68746.5
376.1	51434.7		376.1	73081.4
376	51774.5		376	77102.8
375.9	52906.2		375.9	79155.5
375.8	54675.5		375.8	86539.4
375.7	56096.4		375.7	97200.2
375.6	58529.1		375.6	111112
375.5	61422.3		375.5	130109
375.4	65589.2		375.4	155371
375.3	70147.4		375.3	196241
375.2	77475.8		375.2	258773
375.1	86853.8		375.1	336929
375	101446		375	420648
374.9	121721		374.9	496421
374.8	150960		374.8	541641
374.7	197240		374.7	544771
374.6	255310		374.6	505146
374.5	320830		374.5	427799
374.4	385664		374.4	344056
374.3	434790		374.3	258174
374.2	447623		374.2	185841
374.1	427366		374.1	138062
374	376280		374	106583
373.9	309808		373.9	84911.7
373.8	238447		373.8	72620.6
373.7	176541		373.7	63243.1
373.6	129966		373.6	58651.9
373.5	96697.4		373.5	54419
373.4	77898.1		373.4	50848.3
373.3	62917.8		373.3	48730.6
373.2	54543.2		373.2	50148.3
373.1	48881.6		373.1	48557.6
373	45296.8		373	47872.4
372.9	42741.8		372.9	47979.7
372.8	41900.8		372.8	48163.4
372.7	40834		372.7	49226.1
372.6	39575.5		372.6	50325.1
372.5	38960.4		372.5	50117.9
372.4	39356.9		372.4	50934.5
372.3	39712.2		372.3	50796.6
372.2	40730		372.2	49340.7
372.1	40734.8		372.1	48234.4
372	41000.1		372	48528.2
371.9	40893.2		371.9	47188.5
371.8	40717.4		371.8	45196.7
371.7	40027.5		371.7	43711.1
371.6	39859.1		371.6	42039.9
371.5	39097.1		371.5	42117.5
371.4	37471.6		371.4	41890
371.3	36616.7		371.3	41706.6
371.2	36176.6		371.2	41473.3
371.1	33744.3		371.1	40584.3
371	33289.3		371	42528.7
370.9	32412.1		370.9	43234.9
370.8	32694.3		370.8	44107.6
370.7	33110.8		370.7	45720.6
370.6	33802.4		370.6	47125
370.5	34033.8		370.5	49129.5
370.4	34214.3		370.4	52113.7
370.3	34955.1		370.3	54696.2
370.2	35860.8		370.2	59973.7
370.1	38014.6		370.1	64841.2
370	39649.3		370	69233.2
369.9	41238.1		369.9	77431.2
369.8	44447.7		369.8	88093.4
369.7	47662		369.7	103000
369.6	50589.1		369.6	119916
369.5	55711.3		369.5	149747
369.4	62262.9		369.4	190422
369.3	69340.5		369.3	247821
369.2	78585.6		369.2	340544
369.1	93436.3		369.1	455164
369	114277		369	567419
368.9	142637		368.9	682331
368.8	188594		368.8	742479
368.7	253101		368.7	744006
368.6	330451		368.6	688702
368.5	430138		368.5	579628
368.4	517123		368.4	458592
368.3	579342		368.3	339023
368.2	613130		368.2	236871
368.1	584844		368.1	167236
368	517040		368	119104
367.9	421619		367.9	87822.1
367.8	319875		367.8	70547.3
367.7	230383		367.7	56238.5
367.6	162030		367.6	46459
367.5	113674		367.5	40995.5
367.4	83090.2		367.4	34588.4
367.3	62881.3		367.3	31080.6
367.2	50016.9		367.2	27475.7
367.1	40551.8		367.1	25195.7
367	34603.6		367	24654.5
366.9	29820		366.9	23958.1
366.8	26202.8		366.8	21967.5
366.7	23723.1		366.7	20444.5
366.6	21969.5		366.6	19046.2
366.5	20375.2		366.5	18582.4
366.4	19369.6		366.4	16979
366.3	18104.3		366.3	16982.5
366.2	16584.3		366.2	15987.1
366.1	15888.6		366.1	15541.1
366	15230		366	15088.5
365.9	14624.7		365.9	15304
365.8	13781		365.8	14808.7
365.7	13354.6		365.7	13969.2
365.6	12770.8		365.6	15151
365.5	12623.8		365.5	14278.1
365.4	12647.6		365.4	13077.3
365.3	12156.3		365.3	13436.5
365.2	12221.5		365.2	13400.3
365.1	11433		365.1	13737.1
365	11528		365	13315.6
364.9	11172.2		364.9	13031.3
364.8	11177.6		364.8	12948.9
364.7	11033.9		364.7	13434.3
364.6	11089.6		364.6	13756.7
364.5	10932.2		364.5	13142.7
364.4	10897.8		364.4	12504.7
364.3	10677.2		364.3	12764
364.2	10408.9		364.2	13120.9
364.1	10250.1		364.1	12542.6
364	10282		364	12741.7

## Sheet: Fig. 1e
PCBM@DCBP/Ag
0.84478	0.25
0.84925	0.25
0.8744	0.25
0.87686	0.25
0.88369	0.25
0.889	0.25
0.89285	0.25
0.89882	0.25
0.91185	0.25
0.91213	0.25
0.91259	0.25
0.91724	0.25
0.91817	0.25
0.92498	0.5
0.94423	0.25
0.96205	0.25
0.96845	0.25
0.97141	0.25
0.98178	0.25
0.99036	0.5
0.99085	0.25
0.99307	0.25
0.99462	0.25
0.99501	0.25
0.99511	0.25
0.99578	0.25
0.99617	0.25
0.99763	0.25
0.99937	0.25
1.0018	0.25
1.00287	0.25
1.00316	0.5
1.00336	1
1.00355	0.5
1.00365	1.25
1.00375	1.5
1.00385	2
1.00394	1.75
1.00404	1.5
1.00414	5.75
1.00423	6.5
1.00433	4
1.00443	6.75
1.00453	3.75
1.00462	7.25
1.00472	9.25
1.00482	10.25
1.00492	12.25
1.00501	11.75
1.00511	13.75
1.00521	12.5
1.00531	13.75
1.0054	13.25
1.0055	19.25
1.0056	20.75
1.0057	22
1.00579	23.75
1.00589	26.75
1.00599	30
1.00608	37.5
1.00618	33.25
1.00628	41.25
1.00638	45.25
1.00647	56
1.00657	69
1.00667	84.5
1.00677	108.5
1.00686	159.75
1.00696	188.75
1.00706	241.5
1.00716	306.75
1.00725	349.5
1.00735	422.5
1.00745	475.75
1.00755	537
1.00764	549.25
1.00774	511.25
1.00784	436
1.00794	349
1.00803	288
1.00813	230.25
1.00823	207
1.00833	201
1.00842	179.25
1.00852	175.75
1.00862	158.5
1.00872	142.5
1.00881	125.5
1.00891	110.25
1.00901	100.25
1.00911	85.5
1.00921	54
1.0093	47.5
1.0094	38
1.0095	29.75
1.0096	24
1.00969	16.75
1.00979	17.25
1.00989	10.25
1.00999	9
1.01008	9
1.01018	5.75
1.01028	6.5
1.01038	3
1.01047	3.75
1.01057	2
1.01067	1.5
1.01077	0.75
1.01086	1
1.01096	0.5
1.01145	0.25
1.01204	0.25
1.01301	0.25
1.01321	0.25
1.01487	0.25
1.01517	0.25
1.01546	0.25
1.01556	0.25
1.01575	0.5
1.01595	0.5
1.01663	0.25
1.01673	0.25
1.01683	0.25
1.01781	0.25
1.01899	0.25
1.02173	0.25
1.02183	0.25
1.02242	0.25
1.0233	0.25
1.0236	0.25
1.02389	0.25
1.02419	0.25
1.02498	0.25
1.02517	0.25
1.02744	0.25
1.02832	0.5
1.03059	0.25
1.03632	0.25
1.03869	0.25
1.04018	0.25
1.04156	0.25
1.04226	0.25
1.04325	0.25
1.04384	0.25
1.04394	0.25
1.04404	0.25
1.04414	0.75
1.04434	0.25
1.04454	0.75
1.04464	1
1.04474	1
1.04484	1
1.04494	0.75
1.04504	0.5
1.04513	1.25
1.04523	0.5
1.04533	1
1.04543	0.25
1.04553	0.75
1.04563	1
1.04573	1
1.04583	0.75
1.04593	1.5
1.04603	0.25
1.04623	0.75
1.04633	0.25
1.04643	0.75
1.04653	0.5
1.04672	0.25
1.04702	0.25
1.04712	0.5
1.04732	0.25
1.04752	0.25
1.04772	0.25
1.04782	0.25
1.04851	0.25
1.04941	0.25
1.04961	0.25
1.04971	0.25
1.04991	0.25
1.05011	0.25
1.0505	0.25
1.0507	0.5
1.0509	0.5
1.0512	0.25
1.0513	0.75
1.0515	0.5
1.052	0.5
1.0522	0.25
1.0523	0.25
1.0524	0.5
1.0527	0.25
1.05289	0.25
1.05299	1
1.05339	0.5
1.05349	0.5
1.05379	0.25
1.05389	0.5
1.05409	0.5
1.05439	0.25
1.05449	1
1.05459	0.25
1.05469	0.25
1.05489	0.5
1.05499	0.25
1.05509	0.25
1.05519	0.5
1.05529	0.25
1.05539	0.25
1.05549	0.25
1.05559	0.25
1.05569	0.25
1.05579	0.25
1.05589	0.25
1.05609	0.5
1.05619	1.25
1.05639	0.25
1.05649	1.25
1.05659	0.25
1.05688	0.25
1.05698	0.25
1.05718	0.25
1.05738	0.25
1.05768	0.25
1.05778	0.75
1.05798	0.25
1.05808	0.25
1.05818	0.5
1.05838	0.25
1.05868	0.25
1.05888	0.5
1.05898	0.25
1.05908	0.25
1.05918	0.25
1.05928	0.25
1.05938	0.25
1.05978	0.5
1.06018	0.25
1.06038	0.25
1.06048	0.25
1.06058	0.25
1.06078	0.25
1.06128	0.25
1.06138	0.25
1.06178	0.5
1.06198	0.25
1.06218	0.25
1.06278	0.25
1.06318	0.5
1.06369	0.25
1.06579	0.25
1.0684	0.25
1.0688	0.25
1.07071	0.25
1.07353	0.25
1.07564	0.25
1.07624	0.25
1.07635	0.5
1.07685	0.25
1.07796	0.25
1.07826	0.25
1.08008	0.25
1.08321	0.25
1.08341	0.25
1.08382	0.25
1.08483	0.25
1.08604	0.25
1.08928	0.25
1.0904	0.25
1.0905	0.25
1.09415	0.25
1.09466	0.25
1.09487	0.25
1.10026	0.25
1.10179	0.25
1.1024	0.25
1.10638	0.25
1.10873	0.25
1.11119	0.25
1.11683	0.25
1.11703	0.25
1.11795	0.25
1.11878	0.5
1.12938	0.25
1.12949	0.25
1.13021	0.25
1.13031	0.5
1.13062	0.5
1.13073	0.25
1.13083	0.25
1.13093	0.25
1.13114	0.5
1.13155	0.25
1.13186	0.25
1.13197	0.5
1.13217	0.25
1.133	0.25
1.13817	0.25
1.14971	0.25
1.15064	0.25
1.15868	0.25
1.16454	0.25
1.16528	0.25
1.17073	0.25
1.17116	0.25
1.17336	0.25
1.17515	0.25
1.176	0.25
1.17715	0.25
1.17874	0.25
1.17905	0.25
1.18053	0.25
1.18201	0.25
1.18296	0.25
1.18518	0.25
1.18528	0.25
1.18539	0.25
1.18571	0.25
1.18613	0.5
1.18803	0.25
1.18835	0.25
1.18909	0.25
1.1893	0.25
1.19068	0.25
1.191	0.25
1.19121	0.5
1.19132	0.5
1.19164	0.75
1.19174	0.25
1.19185	0.25
1.19217	0.25
1.19248	0.25
1.19259	0.5
1.19302	0.25
1.19333	0.25
1.19344	0.25
1.19355	0.25
1.19365	0.25
1.19461	0.25
1.19482	0.5
1.19503	0.25
1.19514	0.5
1.19524	0.25
1.19535	0.5
1.19556	0.25
1.19567	0.75
1.19578	0.25
1.19631	0.5
1.19641	0.75
1.19684	0.25
1.19705	0.25
1.19726	0.25
1.19748	0.25
1.19758	0.75
1.19769	0.5
1.1979	0.5
1.19801	0.25
1.19811	0.25
1.19822	0.25
1.19833	0.75
1.19843	0.25
1.19854	0.5
1.19886	0.25
1.19928	0.25
1.1996	0.25
1.19981	0.25
1.19992	0.25
1.20056	0.5
1.20077	0.5
1.20099	0.25
1.20141	0.25
1.20162	0.25
1.20205	0.25
1.20237	0.5
1.20248	0.25
1.2028	0.5
1.2029	0.5
1.20312	0.25
1.20333	0.25
1.20375	0.25
1.20397	0.25
1.20407	1.25
1.20418	0.5
1.20439	0.5
1.20461	0.5
1.20471	0.25
1.20503	0.5
1.20514	0.5
1.20525	0.25
1.20535	0.75
1.20546	0.25
1.20557	0.5
1.20567	0.25
1.20589	0.25
1.20621	0.5
1.20631	0.25
1.20642	0.25
1.20663	0.25
1.20674	0.25
1.20685	0.25
1.20695	0.25
1.20791	0.25
1.2093	0.25
1.21037	0.25
1.21123	0.25
1.21165	0.25
1.21294	0.25
1.21583	0.25
1.21733	0.25
1.21786	0.5
1.21872	0.25
1.2199	0.25
1.22054	0.25
1.22323	0.25
1.22602	0.25
1.22957	0.25
1.23238	0.25
1.24026	0.25
1.24048	0.25
1.2408	0.25
1.24253	0.25
1.24318	0.25
1.24502	0.25
1.24665	0.25
1.25045	0.25
1.2511	0.25
1.25132	0.25
1.25262	0.25
1.25273	0.25
1.25676	0.25
1.25763	0.25
1.25872	0.5
1.26003	0.25
1.26035	0.25
1.2609	0.25
1.26101	0.25
1.26112	0.25
1.26123	0.25
1.26286	0.25
1.26352	0.25
1.2645	0.5
1.26516	0.25
1.2657	0.25
1.26592	0.25
1.26636	0.25
1.26669	0.25
1.2669	0.25
1.26734	0.25
1.26778	0.25
1.26811	0.25
1.26822	0.25
1.26909	0.25
1.26964	0.25
1.27019	0.25
1.27062	0.25
1.2715	0.25
1.27161	0.5
1.27172	0.25
1.27194	0.25
1.27468	0.25
1.27501	0.25
1.2761	0.25
1.27654	0.25
1.27676	0.5
1.27687	0.25
1.27698	0.25
1.27808	0.25
1.27841	0.25
1.27852	0.25
1.27896	0.25
1.27907	0.25
1.27929	0.25
1.27995	0.25
1.28017	0.25
1.28061	0.25
1.28072	0.5
1.28149	0.5
1.28193	0.25
1.28204	0.25
1.2827	0.25
1.28281	0.25
1.28292	0.25
1.28336	0.25
1.28347	0.25
1.28369	0.25
1.28402	0.25
1.28413	0.25
1.28468	0.25
1.2849	0.25
1.28501	0.25
1.28534	0.25
1.28666	0.25
1.28721	0.25
1.28732	0.25
1.28809	0.25
1.28842	0.25
1.28853	0.25
1.28953	0.25
1.29063	0.25
1.29074	0.25
1.29118	0.25
1.29527	0.25
1.29538	0.25
1.29682	0.25
1.29704	0.25
1.29947	0.25
1.30002	0.25
1.30058	0.25
1.30146	0.25
1.30213	0.25
1.30246	0.25
1.30601	0.25
1.30623	0.25
1.30734	0.25
1.31101	0.25
1.31179	0.25
1.31279	0.25
1.31691	0.5
1.31792	0.25
1.3197	0.25
1.32026	0.25
1.32115	0.25
1.3216	0.25
1.32517	0.25
1.32685	0.25
1.32797	0.25
1.33021	0.25
1.33043	0.25
1.33055	0.25
1.33156	0.25
1.33178	0.25
1.33212	0.5
1.33245	0.25
1.33369	0.25
1.33402	0.25
1.33413	0.25
1.33436	0.25
1.3347	0.25
1.33705	0.25
1.33739	0.25
1.33773	0.25
1.33784	0.25
1.33863	0.25
1.33908	0.25
1.3393	0.25
1.3402	0.25
1.34031	0.25
1.34166	0.25
1.342	0.25
1.34234	0.25
1.34324	0.25
1.3456	0.25
1.34571	0.25
1.34741	0.25
1.34865	0.25
1.34955	0.25
1.35	0.25
1.35023	0.25
1.35034	0.25
1.35113	0.25
1.35192	0.25
1.35203	0.5
1.35215	0.25
1.35226	0.25
1.3526	0.25
1.35316	0.25
1.35339	0.25
1.35384	0.25
1.35429	0.25
1.35474	0.25
1.35486	0.25
1.3552	0.25
1.35667	0.25
1.35814	0.25
1.35972	0.25
1.35995	0.25
1.36188	0.25
1.36346	0.25
1.36494	0.25
1.36698	0.25
1.36755	0.25
1.36914	0.25
1.37323	0.25
1.37494	0.25
1.37711	0.25
1.37813	0.25
1.38681	0.25
1.39116	0.5
1.39185	0.75
1.39242	0.25
1.39529	0.25
1.39782	0.25
1.39931	0.25
1.40046	0.25
1.40241	0.25
1.40564	0.25
1.41521	0.25
1.41798	0.25
1.42748	0.25
1.42899	0.25
1.43015	0.25
1.43364	0.25
1.4369	0.25
1.43725	0.25
1.44354	0.25
1.44705	0.25
1.44985	0.25
1.45243	0.25
1.45254	0.25
1.4543	0.25
1.45571	0.25
1.49001	0.25
1.49594	0.25
1.50046	0.25
1.51537	0.25
1.51932	0.25
1.53528	0.25
1.54191	0.25
1.54758	0.25
1.54795	0.25
1.54952	0.25
1.55836	0.25
1.56102	0.25
1.57075	0.25
1.57245	0.25
1.58478	0.25
1.59875	0.25
1.60084	0.25
1.62799	0.25
1.63804	0.25
1.64302	0.25
1.69788	0.25
1.70117	0.25
1.72188	0.25
1.72686	0.25
1.72877	0.25
1.75158	0.25
1.75273	0.25
1.76562	0.25
1.81749	0.25
1.86255	0.25
1.90481	0.25
1.91205	0.25
1.91972	0.25
1.92295	0.25
1.93266	0.25
1.93793	0.25
1.94551	0.25
1.96425	0.25
1.96738	0.25
2.01342	0.25
2.01356	0.25
2.0137	0.25
2.01425	0.75
2.01439	1.25
2.01453	3
2.01466	4.25
2.0148	4.5
2.01494	8
2.01508	8.25
2.01521	14
2.01535	15.5
2.01549	17.5
2.01563	17.25
2.01577	15
2.0159	12
2.01604	8.5
2.01618	7.75
2.01632	4
2.01646	5
2.01659	4.75
2.01673	5.5
2.01687	5
2.01701	3.5
2.01715	3.5
2.01728	4.75
2.01742	1.75
2.01756	2.75
2.0177	1.75
2.01784	2
2.01797	1
2.01811	1.5
2.01825	1
2.01839	0.75
2.01853	0.5
2.01866	1
2.01894	0.75
2.01922	0.5
2.01935	0.75
2.01949	0.25
2.01963	0.5
2.01977	0.25
2.01991	0.25
2.02018	0.5
2.02557	0.25
2.04608	0.25
2.04691	0.25
2.04997	0.25
2.07676	0.25
2.07844	0.25
2.08152	0.25
2.08882	0.25
2.09078	0.25
2.09148	0.5
2.09317	0.25
2.09556	0.25
2.09879	0.25
2.1002	0.25
2.10062	0.25
2.1064	0.25
2.1071	0.25
2.10725	0.25
2.11176	0.25
2.1136	0.25
2.11374	0.25
2.11543	0.25
2.11614	0.25
2.11783	0.25
2.11911	0.25
2.12094	0.25
2.12194	0.25
2.12363	0.25
2.12746	0.25
2.13015	0.25
2.14136	0.25
2.14478	0.25
2.18881	0.25
2.19126	0.25
2.2162	0.25
2.23489	0.25
2.27559	0.25
2.27779	0.25
2.27969	0.25
2.28145	0.25
2.3013	0.25
2.3016	0.25
2.30868	0.25
2.32094	0.25
2.32746	0.25
2.34899	0.25
2.35972	0.25
2.36674	0.25
2.37467	0.25
2.38111	0.25
2.38231	0.25
2.38486	0.25
2.38741	0.25
2.40711	0.25
2.41405	0.25
2.41993	0.25
2.43628	0.25
2.4384	0.25
2.44113	0.25
2.45938	0.25
2.48014	0.25
2.48029	0.25
2.49178	0.25
2.5136	0.25
2.5417	0.25
2.55442	0.25
2.55504	0.25
2.55519	0.25
2.55923	0.25
2.579	0.25
2.5865	0.25
2.58915	0.25
2.60073	0.25
2.6081	0.25
2.60904	0.25
2.63751	0.25
2.66218	0.25
2.67932	0.25
2.68075	0.25
2.70067	0.25
2.73413	0.25
2.7449	0.25
2.74957	0.25
2.75892	0.25
2.767	0.25
2.77055	0.25
2.77362	0.25
2.78366	0.25
2.81047	0.25
2.83642	0.25
2.83953	0.25
2.89693	0.25
2.90339	0.25
2.92378	0.25
2.94974	0.25
2.98622	0.25
3.0064	0.25
3.02225	1
3.02242	0.5
3.02259	1.75
3.02276	1.75
3.02293	1
3.0231	2.75
3.02326	2.25
3.02343	2.25
3.0236	3.5
3.02377	1.5
3.02394	1.5
3.02411	1.25
3.02428	1
3.02445	1.25
3.02462	0.75
3.02478	1
3.02495	1.5
3.02512	0.75
3.02529	0.25
3.02546	0.5
3.02563	1
3.02597	0.25
3.02614	0.25
3.02647	0.25
3.03594	0.25
3.03713	0.25
3.05646	0.25
3.06665	0.25
3.07568	0.25
3.08744	0.25
3.09444	0.25
3.09701	0.25
3.11275	0.25
3.11601	0.25
3.12665	0.25
3.13215	0.25
3.18064	0.25
3.18462	0.25
3.22828	0.25
3.26801	0.25
3.27997	0.25
3.30234	0.25
3.30588	0.25
3.3271	0.25
3.33472	0.25
3.3596	0.25
3.36103	0.25
3.41771	0.25
3.44975	0.25
3.491	0.25
3.50463	0.25
3.51719	0.25
3.51828	0.25
3.52156	0.25
3.53342	0.25
3.53981	0.25
3.61975	0.25
3.64493	0.25
3.64994	0.25
3.65291	0.25
3.65811	0.25
3.6933	0.25
3.75064	0.25
3.75346	0.25
3.78212	0.25
3.79479	0.25
3.80066	0.25
3.82455	0.25
3.91858	0.25
3.94323	0.25
3.94342	0.25
3.9947	0.25
3.99529	0.25
4.08175	0.25
4.08823	0.25
4.09039	0.25
4.11282	0.25
4.14123	0.25
4.15627	0.25
4.15785	0.25
4.18384	0.5
4.22706	0.25
4.23086	0.25
4.28598	0.25
4.29201	0.25
4.29926	0.25
4.32589	0.25
4.36578	0.25
4.43976	0.25
4.44528	0.25
4.46107	0.25
4.52365	0.25
4.61688	0.25
4.63861	0.25
4.65264	0.25
4.65348	0.25
4.6604	0.25
4.69716	0.25
4.7565	0.25
4.78196	0.25
4.81856	0.25
4.82261	0.25
4.86365	0.25
4.94431	0.25
4.95966	0.25
4.9746	0.25
4.98045	0.25
4.98739	0.25
4.99498	0.25
5.00497	0.25
5.07125	0.25
5.10565	0.25
5.1252	0.25
5.1417	0.25
5.14589	0.25
5.1589	0.25
5.15978	0.25
5.16155	0.25
5.1843	0.25
5.21531	0.25
5.22818	0.25
5.26244	0.25
5.27894	0.25
5.28542	0.25
5.30486	0.25
5.3062	0.25
5.32255	0.25
5.32748	0.25
5.37061	0.25
5.37714	0.25
5.39495	0.25
5.43269	0.25
5.48693	0.25
5.49353	0.25
5.54053	0.25
5.5914	0.25
5.60726	0.25
5.61508	0.25
5.62291	0.25
5.6529	0.25
5.73959	0.25
5.77269	0.25
5.82391	0.25
5.83071	0.25
5.87583	0.25
5.9223	0.25
5.96303	0.25
5.97774	0.25
5.98701	0.25
5.98891	0.25
6.01437	0.25
6.01484	0.25
6.01532	0.25
6.0158	0.5
6.01651	0.5
6.01675	0.25
6.01699	0.25
6.01723	0.5
6.0177	0.5
6.01818	0.25
6.01937	0.25
6.02366	0.25
6.03082	0.25
6.04537	0.25
6.14658	0.25
6.15308	0.25
6.16537	0.25
6.19024	0.25
6.28144	0.25
6.29094	0.25
6.30288	0.25
6.41826	0.25
6.43796	0.25
6.46189	0.25
6.54313	0.25
6.54909	0.25
6.60064	0.25
6.62862	0.25
6.63037	0.25
6.64714	0.25
6.65791	0.25
6.67346	0.25
6.67522	0.25
6.67898	0.25
6.71291	0.25
6.78027	0.25
6.78508	0.25
6.86959	0.25
6.91243	0.25
6.92265	0.25
6.97591	0.25
6.99028	0.25
6.99079	0.25
7.01418	0.25
7.01444	0.5
7.0147	0.75
7.01496	0.25
7.01521	1.25
7.01547	1.25
7.01573	1.25
7.01598	2.25
7.01624	3
7.0165	1.75
7.01676	1.5
7.01701	2
7.01727	2.25
7.01753	1.25
7.01779	1
7.01804	0.75
7.0183	0.5
7.01856	1
7.01882	1.25
7.01907	0.5
7.01933	1.25
7.01959	1.25
7.01984	0.25
7.0201	0.5
7.02036	0.25
7.02062	0.25
7.02087	0.75
7.02139	0.25
7.02165	0.25
7.02216	0.25
7.02242	0.5
7.02293	0.25
7.02345	0.25
7.02396	0.75
7.02473	0.25
7.02525	0.5
7.02834	0.25
7.03401	0.25
7.03967	0.25
7.04071	0.5
7.04174	0.25
7.04199	0.25
7.04251	0.25
7.04586	0.25
7.04741	0.25
7.0487	0.25
7.04999	0.25
7.05153	0.25
7.05179	0.25
7.05308	0.25
7.06082	0.25
7.06676	0.25
7.0696	0.25
7.07089	0.25
7.07916	0.25
7.08097	0.25
7.08976	0.25
7.11616	0.25
7.12212	0.25
7.13353	0.25
7.17744	0.25
7.18317	0.25
7.18994	0.25
7.19281	0.25
7.20349	0.25
7.21105	0.25
7.21496	0.25
7.25441	0.25
7.28505	0.25
7.28899	0.25
7.29161	0.25
7.30394	0.25
7.30526	0.25
7.3134	0.25
7.31523	0.25
7.33048	0.25
7.33101	0.25
7.33627	0.25
7.35074	0.25
7.36102	0.25
7.36313	0.25
7.36919	0.25
7.39426	0.25
7.39637	0.25
7.42493	0.25
7.43155	0.25
7.45062	0.25
7.46017	0.25
7.47636	0.25
7.48221	0.25
7.48885	0.25
7.5096	0.25
7.51625	0.25
7.52211	0.25
7.52584	0.25
7.53304	0.25
7.53624	0.25
7.55465	0.25
7.56052	0.25
7.5664	0.25
7.56934	0.25
7.58699	0.25
7.58993	0.25
7.621	0.25
7.62905	0.25
7.62985	0.25
7.6312	0.25
7.63898	0.25
7.64113	0.25
7.66316	0.25
7.67365	0.25
7.69492	0.25
7.72297	0.25
7.73917	0.25
7.75404	0.25
7.75674	0.25
7.75701	0.25
7.76107	0.25
7.77001	0.25
7.79792	0.25
7.81474	0.25
7.82072	0.25
7.82398	0.25
7.83104	0.25
7.88168	0.25
7.88877	0.25
7.89259	0.25
7.90105	0.25
7.91717	0.25
7.924	0.25
7.94425	0.25
7.94617	0.25
7.95	0.25
7.95384	0.25
7.97961	0.25
7.98125	0.25
7.98592	0.25
7.99086	0.25
7.99745	0.25
8.00817	0.25
8.01641	0.25
8.01779	0.25
8.02164	0.25
8.05579	0.25
8.05662	0.25
8.06296	0.25
8.08228	0.25
8.0983	0.25
8.09885	0.25
8.1268	0.25
8.12873	0.25
8.13261	0.25
8.14674	0.25
8.15479	0.25
8.16783	0.25
8.1781	0.25
8.18338	0.25
8.19533	0.25
8.22093	0.25
8.224	0.25
8.22595	0.25
8.22929	0.25
8.23542	0.25
8.2357	0.25
8.2371	0.25
8.241	0.25
8.24602	0.25
8.25132	0.25
8.25243	0.25
8.26025	0.25
8.27002	0.25
8.27058	0.25
8.28204	0.25
8.28679	0.25
8.28875	0.25
8.28931	0.25
8.29462	0.25
8.2977	0.25
8.3047	0.25
8.31365	0.25
8.32682	0.25
8.32935	0.25
8.33243	0.25
8.33299	0.25
8.33579	0.25
8.33804	0.25
8.36189	0.25
8.36414	0.25
8.36667	0.25
8.37735	0.25
8.39057	0.25
8.39141	0.25
8.39929	0.25
8.43339	0.25
8.43706	0.25
8.45851	0.25
8.46642	0.25
8.47547	0.25
8.51255	0.25
8.52588	0.25
8.52616	0.25
8.53269	0.25
8.53694	0.25
8.54773	0.25
8.55654	0.25
8.56535	0.25
8.57359	0.25
8.57587	0.25
8.57757	0.25
8.58241	0.25
8.58639	0.25
8.58668	0.25
8.60946	0.25
8.60975	0.25
8.61887	0.25
8.62458	0.25
8.62714	0.25
8.63085	0.25
8.64941	0.25
8.6537	0.25
8.66141	0.25
8.66398	0.25
8.67171	0.25
8.68057	0.25
8.7009	0.25
8.70692	0.25
8.71094	0.25
8.73015	0.25
8.74595	0.25
8.76146	0.25
8.79081	0.25
8.79254	0.25
8.79485	0.25
8.80032	0.25
8.8032	0.25
8.80493	0.25
8.82252	0.25
8.82916	0.25
8.87163	0.25
8.88176	0.25
8.88263	0.25
8.89769	0.25
8.92234	0.25
8.93046	0.25
8.94237	0.25
8.95515	0.25
8.95573	0.25
8.96416	0.25
8.97376	0.25
8.979	0.25
8.98337	0.25
9.00084	0.25
9.0023	0.25
9.00551	0.25
9.02884	0.25
9.04782	0.25
9.05922	0.25
9.104	0.25
9.16007	0.25
9.16065	0.25
9.16359	0.25
9.17095	0.25
9.17183	0.25
9.18919	0.25
9.19302	0.25
9.19714	0.25
9.20598	0.25
9.20805	0.25
9.27714	0.25
9.28365	0.25
9.29638	0.25
9.31475	0.25
9.31831	0.25
9.34591	0.25
9.34828	0.25
9.34947	0.25
9.35006	0.25
9.38395	0.25
9.41433	0.25
9.42118	0.25
9.42625	0.25
9.45221	0.25
9.46118	0.25
9.50125	0.25
9.50185	0.25
9.53931	0.25
9.54741	0.25
9.54862	0.25
9.57084	0.25
9.60392	0.25
9.62711	0.25
9.64581	0.25
9.64913	0.25
9.65788	0.25
9.67328	0.25
9.7017	0.25
9.70866	0.25
9.71683	0.25
9.73531	0.25
9.76017	0.25
9.78993	0.25
9.80118	0.25
9.84685	0.25
9.86697	0.25
9.88163	0.25
9.9287	0.25
9.97098	0.25
10.0032	0.25
10.0047	0.5
10.0106	0.25
10.0112	0.5
10.0118	0.25
10.0121	0.25
10.0127	0.25
10.013	0.75
10.0137	0.25
10.0158	0.5
10.0161	0.5
10.0164	0.25
10.0177	0.25
10.0195	0.5
10.021	0.25
10.0213	0.25
10.022	0.25
10.0263	0.25
10.0272	0.25
10.0275	0.25
10.0768	0.25
10.078	0.25
10.0885	0.25
10.0974	0.25
10.1314	0.25
10.1364	0.25
10.1512	0.25
10.1568	0.25
10.1695	0.25
10.2129	0.25
10.2396	0.25
10.2499	0.25
10.2508	0.25
10.2885	0.25
10.2925	0.25
10.2963	0.25
10.3306	0.5
10.3599	0.25
10.3834	0.25
10.4351	0.25
10.4363	0.25
10.5316	0.25
10.5657	0.25
10.5828	0.25
10.5831	0.25
10.585	0.25
10.6207	0.25
10.6229	0.25
10.666	0.25
10.6816	0.25
10.6822	0.25
10.6835	0.25
10.6838	0.25
10.687	0.25
10.6949	0.25
10.701	0.25
10.7032	0.25
10.707	0.25
10.7111	0.25
10.7121	0.25
10.7197	0.25
10.7207	0.25
10.7216	0.25
10.7273	0.25
10.741	0.25
10.7417	0.25
10.8182	0.25
10.8438	0.25
10.8495	0.25
10.862	0.25
10.8716	0.25
10.9303	0.25
10.9599	0.25
10.9863	0.25
10.9872	0.25
10.9904	0.25
10.993	0.25
11.0024	0.25
11.0037	0.25
11.0049	0.25
11.0053	0.25
11.0056	0.5
11.0066	0.75
11.0069	0.25
11.0072	1
11.0078	1.75
11.0082	1
11.0085	0.75
11.0088	0.75
11.0091	0.5
11.0094	1.25
11.0098	0.5
11.0101	0.5
11.0104	1.5
11.0107	1
11.0114	0.75
11.0117	0.25
11.0123	0.75
11.0127	1.5
11.013	0.25
11.0136	0.25
11.014	0.25
11.0143	0.5
11.0149	0.5
11.0156	0.25
11.0159	0.25
11.0162	0.25
11.0172	0.5
11.0175	0.25
11.0182	0.25
11.0191	0.25
11.0194	0.25
11.0201	0.25
11.022	0.25
11.0223	0.25
11.0227	0.5
11.023	0.75
11.0236	0.25
11.024	0.25
11.0243	0.25
11.0252	0.5
11.0256	0.25
11.0269	0.25
11.0275	0.25
11.0282	0.25
11.0311	0.25
11.1423	0.25
11.3106	0.25
11.3419	0.25
11.437	0.25
11.49	0.25
11.5302	0.25
11.5483	0.25
11.5632	0.25
11.6373	0.25
11.6379	0.25
11.6436	0.25
11.6465	0.25
11.6492	0.25
11.6548	0.25
11.6618	0.25
11.6634	0.25
11.6645	0.25
11.7202	0.25
11.7282	0.25
11.7499	0.25
11.854	0.25
11.9162	0.25
11.9223	0.25
11.9421	0.25
11.9521	0.25
11.9545	0.25
11.9558	0.5
11.9562	0.25
11.9568	0.25
11.9572	0.25
11.9575	0.5
11.9582	0.25
11.9585	0.5
11.9592	0.5
11.9595	0.5
11.9599	0.25
11.9602	0.25
11.9609	0.5
11.9612	0.25
11.9616	0.5
11.9619	0.5
11.9622	0.25
11.9626	0.25
11.9629	0.75
11.9632	0.5
11.9636	0.25
11.9639	1
11.9642	1
11.9646	1
11.9649	1
11.9652	1.25
11.9656	1
11.9659	1.25
11.9663	1
11.9666	2
11.9669	0.75
11.9673	1.25
11.9676	0.5
11.9679	2.25
11.9683	1.75
11.9686	2.5
11.9689	1.5
11.9693	1.25
11.9696	1.75
11.97	4
11.9703	1.25
11.9706	3
11.971	0.75
11.9713	2.25
11.9716	2
11.972	2.75
11.9723	1.25
11.9726	1.75
11.973	2.5
11.9733	1.75
11.9736	1.25
11.974	1.5
11.9743	2.75
11.9747	3
11.975	1
11.9753	2
11.9757	1.75
11.976	2
11.9763	2.25
11.9767	2.75
11.977	4.75
11.9773	1.25
11.9777	2
11.978	1
11.9784	2
11.9787	1.25
11.979	2.5
11.9794	2
11.9797	2.75
11.98	3.25
11.9804	0.5
11.9807	1.75
11.981	4
11.9814	3.5
11.9817	3
11.9821	4.75
11.9824	2.25
11.9827	3.5
11.9831	3.25
11.9834	4.75
11.9837	5.5
11.9841	3.75
11.9844	2.5
11.9848	5
11.9851	3.5
11.9854	4
11.9858	6
11.9861	4.25
11.9864	4.5
11.9868	5
11.9871	5.75
11.9874	3.5
11.9878	4.75
11.9881	5.25
11.9885	6
11.9888	6.5
11.9891	5
11.9895	4
11.9898	6.75
11.9901	6.75
11.9905	6.75
11.9908	9.25
11.9911	7
11.9915	10.5
11.9918	8.75
11.9922	5.5
11.9925	7.5
11.9928	12.75
11.9932	13
11.9935	10.75
11.9938	14.25
11.9942	14
11.9945	14.5
11.9948	16.5
11.9952	19
11.9955	17.5
11.9959	28.75
11.9962	36.5
11.9965	41.75
11.9969	51.25
11.9972	52.75
11.9975	64.5
11.9979	74.75
11.9982	89.25
11.9985	104
11.9989	95
11.9992	92.75
11.9995	88.75
11.9999	87
12.0002	76.5
12.0006	76.25
12.0009	63.25
12.0012	68.5
12.0016	53.5
12.0019	51.75
12.0022	46.5
12.0026	43.75
12.0029	37.25
12.0032	34.5
12.0036	33.5
12.0039	31
12.0043	26.25
12.0046	30.5
12.0049	26.75
12.0053	30.75
12.0056	21
12.0059	24.25
12.0063	22
12.0066	20.5
12.0069	20.5
12.0073	20.75
12.0076	17.75
12.008	16
12.0083	13.75
12.0086	15
12.009	18.5
12.0093	15.25
12.0096	15
12.01	16.75
12.0103	11.5
12.0107	11.5
12.011	16
12.0113	9.75
12.0117	14.75
12.012	8.75
12.0123	13.5
12.0127	12.75
12.013	8.25
12.0134	12.25
12.0137	12.75
12.014	9.5
12.0144	7.5
12.0147	8.75
12.015	10.25
12.0154	7
12.0157	5.75
12.016	7
12.0164	9
12.0167	7
12.017	6.25
12.0174	6.5
12.0177	5.5
12.0181	7.5
12.0184	6.25
12.0187	5.75
12.0191	4.75
12.0194	4.5
12.0197	5.75
12.0201	3.75
12.0204	2.5
12.0207	1.75
12.0211	3.5
12.0214	1.5
12.0218	2.25
12.0221	1.25
12.0224	1.25
12.0228	1.75
12.0231	1.5
12.0235	1.75
12.0238	0.75
12.0241	0.25
12.0245	1.25
12.0248	1
12.0255	0.5
12.0258	0.75
12.0261	0.5
12.0272	0.25
12.0278	0.25
12.0292	0.25
12.0389	0.25
12.0443	0.25
12.0521	0.25
12.0666	0.25
12.0821	0.25
12.1152	0.25
12.1193	0.25
12.1217	0.25
12.1294	0.25
12.1311	0.5
12.1396	0.25
12.1419	0.25
12.1433	0.25
12.1443	0.25
12.1467	0.25
12.147	0.25
12.1487	0.5
12.1514	0.5
12.1565	0.25
12.1582	0.25
12.1592	0.25
12.1599	0.25
12.1619	0.25
12.1633	0.25
12.1646	0.25
12.1663	0.25
12.1667	0.25
12.167	0.25
12.168	0.25
12.1684	0.75
12.1687	0.25
12.1691	0.5
12.1697	0.25
12.1701	0.25
12.1721	0.25
12.1731	0.25
12.1785	0.25
12.1799	0.25
12.1809	0.25
12.1819	0.25
12.1826	0.25
12.1833	0.25
12.2006	0.25
12.2203	0.25
12.2247	0.25
12.2267	0.25
12.244	0.25
12.2461	0.25
12.2474	0.25
12.2733	0.25
12.2804	0.25
12.2927	0.25
12.3288	0.25
12.3496	0.25
12.351	0.25
12.3513	0.25
12.365	0.25
12.3756	0.25
12.3927	0.25
12.4105	0.25
12.4142	0.25
12.4163	0.25
12.4166	0.25
12.4177	0.5
12.4187	0.25
12.4224	0.25
12.4238	0.25
12.4262	0.25
12.4474	0.25
12.4663	0.25
12.4831	0.25
12.5078	0.25
12.5089	0.25
12.5656	0.25
12.5718	0.25
12.5828	0.25
12.5832	0.25
12.5877	0.25
12.5883	0.25
12.5887	0.25
12.5894	0.25
12.5952	0.25
12.5976	0.25
12.5997	0.25
12.6042	0.25
12.6056	0.25
12.608	0.75
12.6083	0.25
12.609	0.5
12.6114	0.25
12.6121	0.25
12.6135	0.5
12.618	0.25
12.6197	0.25
12.6214	0.25
12.6218	0.25
12.6252	0.25
12.6294	0.25
12.6304	0.25
12.6308	0.25
12.6363	0.25
12.6373	0.25
12.6401	0.25
12.6425	0.25
12.648	0.5
12.6498	0.25
12.6504	0.5
12.6532	0.25
12.6536	0.25
12.6539	0.25
12.6542	0.5
12.6553	0.25
12.656	0.5
12.6567	0.25
12.6594	0.25
12.6663	0.25
12.6698	0.25
12.676	0.25
12.6795	0.25
12.6895	0.25
12.6954	0.25
12.702	0.25
12.7266	0.25
12.738	0.25
12.7397	0.25
12.7526	0.25
12.7647	0.25
12.7734	0.25
12.7828	0.25
12.8102	0.25
12.8196	0.25
12.8262	0.25
12.8353	0.25
12.8391	0.25
12.8426	0.25
12.8443	0.25
12.8478	0.25
12.8499	0.25
12.8638	0.25
12.8736	0.25
12.8774	0.5
12.8781	0.25
12.8784	0.25
12.8791	0.25
12.8882	0.25
12.891	0.25
12.8917	0.25
12.9035	0.25
12.907	0.25
12.9077	0.25
12.9231	0.25
12.9413	0.25
12.9423	0.25
12.9475	0.25
12.9556	0.25
12.9584	0.25
12.9612	0.25
12.9619	0.25
12.9633	0.25
12.9643	0.25
12.9675	0.25
12.9678	0.25
12.9682	0.25
12.9689	0.25
12.9717	0.25
12.972	0.25
12.9738	0.25
12.9741	0.25
12.9745	0.25
12.9755	0.25
12.9769	0.25
12.9773	0.25
12.978	0.5
12.9811	0.25
12.9815	0.25
12.9825	0.5
12.9829	0.25
12.9832	0.5
12.9836	0.25
12.9839	0.25
12.9846	0.25
12.9853	0.25
12.9857	1.5
12.986	0.25
12.9864	0.25
12.9867	0.5
12.9871	0.25
12.9874	0.75
12.9878	0.5
12.9881	0.25
12.9888	0.25
12.9892	0.5
12.9895	0.25
12.9899	0.25
12.9902	0.25
12.9909	0.75
12.9913	0.5
12.9916	0.5
12.992	0.25
12.9923	1.5
12.9927	0.5
12.993	0.75
12.9934	0.5
12.9937	0.25
12.9941	0.5
12.9944	0.5
12.9948	1
12.9951	1.25
12.9955	0.75
12.9958	1.5
12.9962	0.25
12.9965	0.75
12.9969	1.75
12.9972	1.5
12.9976	1.25
12.9979	2.75
12.9983	2
12.9986	1.75
12.999	3
12.9993	3
12.9997	4
13	3.25
13.0004	4
13.0007	3.5
13.0011	6.5
13.0014	5.5
13.0018	3.5
13.0021	9.5
13.0025	10
13.0028	13
13.0032	14.75
13.0035	21.5
13.0039	29.75
13.0042	38.75
13.0046	38.75
13.0049	60.75
13.0053	64
13.0056	68.75
13.006	83
13.0063	95
13.0067	95.25
13.007	95
13.0074	84.5
13.0077	87.75
13.0081	80
13.0084	64.25
13.0088	62.5
13.0091	53.5
13.0095	55.75
13.0098	50.75
13.0102	36.5
13.0105	35.25
13.0109	43.75
13.0112	30.75
13.0116	31.75
13.0119	28.5
13.0123	27.75
13.0126	28
13.013	26.25
13.0133	19
13.0137	20.25
13.014	15.5
13.0144	17.5
13.0147	18
13.0151	15.5
13.0154	15.25
13.0158	15.75
13.0161	13.5
13.0165	12
13.0168	11.5
13.0172	14.5
13.0175	12
13.0179	11
13.0183	15.25
13.0186	14.25
13.019	10.75
13.0193	10
13.0197	11
13.02	9.75
13.0204	12.5
13.0207	9.5
13.0211	10
13.0214	9.25
13.0218	8.25
13.0221	7.25
13.0224	5.75
13.0228	8
13.0231	6.75
13.0235	8
13.0239	7.25
13.0242	5.25
13.0246	4.75
13.0249	5.5
13.0253	7.75
13.0256	7.75
13.026	6.25
13.0263	6
13.0267	4.75
13.027	6
13.0274	4.75
13.0277	6.5
13.0281	4.5
13.0284	3.25
13.0288	6.5
13.0291	3.5
13.0295	3.5
13.0298	3.25
13.0302	2.75
13.0305	2
13.0309	2.75
13.0312	2
13.0316	2.5
13.0319	1.5
13.0323	0.75
13.0326	0.75
13.033	0.75
13.0333	0.5
13.0337	0.25
13.034	0.5
13.0344	0.5
13.0351	0.25
13.0354	0.25
13.0358	0.25
13.0368	0.5
13.0372	0.25
13.0393	0.25
13.0477	0.25
13.0491	0.25
13.061	0.25
13.0617	0.25
13.0624	0.25
13.0632	0.25
13.0646	0.25
13.0663	0.25
13.0797	0.25
13.0821	0.25
13.0856	0.25
13.0898	0.25
13.0912	0.25
13.0976	0.25
13.1028	0.25
13.1043	0.25
13.1085	0.25
13.1106	0.25
13.1166	0.25
13.1247	0.25
13.1254	0.5
13.1317	0.25
[truncated: 369,373+ more rows]

## Sheet: Fig. 2b
	PCBM@DCBP/Ag	PCBM@DCBP	PCBM	PCBM/Ag
3260	-0.01028	-0.01657	-0.02452	-0.02242
3261	-0.000698781	-0.00883	-0.02092	-0.02095
3262	0.00918	-0.000588398	-0.02002	-0.02059
3263	0.01712	0.00599	-0.02104	-0.02222
3264	0.02088	0.00788	-0.02175	-0.02687
3265	0.01962	0.00309	-0.01947	-0.03432
3266	0.01486	-0.0072	-0.01296	-0.04232
3267	0.00993	-0.01845	-0.0034	-0.04776
3268	0.00792	-0.02508	0.00654	-0.04903
3269	0.00963	-0.02361	0.01444	-0.0476
3270	0.01297	-0.01431	0.01892	-0.04736
3271	0.01449	-0.000774641	0.01956	-0.05203
3272	0.01185	0.01222	0.01682	-0.06266
3273	0.00559	0.02102	0.01201	-0.07685
3274	-0.00134	0.02419	0.00695	-0.0901
3275	-0.00581	0.02211	0.00308	-0.0981
3276	-0.00671	0.01617	0.000821364	-0.0986
3277	-0.0053	0.00845	-0.000482446	-0.09212
3278	-0.00372	0.00138	-0.00189	-0.0812
3279	-0.00303	-0.0032	-0.00406	-0.06906
3280	-0.0028	-0.00482	-0.00707	-0.05833
3281	-0.00189	-0.00432	-0.01078	-0.05045
3282	0.000733787	-0.00299	-0.0152	-0.04571
3283	0.00545	-0.00206	-0.02037	-0.04361
3284	0.01145	-0.0027	-0.02631	-0.04332
3285	0.0165	-0.00572	-0.03337	-0.04394
3286	0.01786	-0.01082	-0.04234	-0.04448
3287	0.01441	-0.01623	-0.05335	-0.04386
3288	0.00819	-0.01974	-0.06447	-0.04124
3289	0.0033	-0.02046	-0.07167	-0.03666
3290	0.00275	-0.01964	-0.07105	-0.03108
3291	0.00606	-0.01959	-0.06169	-0.02573
3292	0.00994	-0.02165	-0.04664	-0.02147
3293	0.04543	-0.02497	-0.03127	-0.01854
3294	0.05068	-0.02681	-0.02015	-0.01679
3295	0.07668	-0.02445	-0.01482	-0.01585
3296	0.11164	-0.01733	-0.01388	-0.01508
3297	0.14364	-0.00812	-0.01496	-0.01385
3298	0.17156	-0.0017	-0.01682	-0.01205
3299	0.20161	-0.00239	-0.01968	-0.01016
3300	0.24413	-0.01119	-0.02395	-0.00845
3301	0.29396	-0.02491	-0.02883	-0.00636
3302	0.3869	-0.03781	-0.0324	-0.00304
3303	0.50554	-0.04463	-0.03299	0.00139
3304	0.65818	-0.04327	-0.03011	0.00534
3305	0.95122	-0.03585	-0.02421	0.00674
3306	1.41251	-0.02756	-0.01604	0.0045
3307	2.11262	-0.02366	-0.0068	-0.00083275
3308	3.0135	-0.02606	0.00138	-0.00761
3309	5.01604	-0.03193	0.00595	-0.0143
3310	7.51898	-0.03586	0.0055	-0.02028
3311	9.2199	-0.034	0.00113	-0.02564
3311.5	9.45645	-0.03875	0.00245	0.0154
3312	9.45723	-0.02682	-0.00412	-0.03029
3312.2	9.3687	0.0356	0.02315	0.01121
3313	3.01149	-0.01814	-0.00753	-0.03348
3314	-4.10483	-0.01183	-0.00861	-0.03433
3314.8	-8.94452	0.03135	0.01245	0.01354
3315	-8.99819	-0.00905	-0.00889	-0.03276
3315.5	-8.96455	0.0061	0.0046	0.00645
3316	-8.60021	-0.00812	-0.00103	-0.00297
3317	-6.82812	-0.00658	-0.01348	-0.02626
3318	-4.00193	-0.00365	-0.01793	-0.02271
3319	-2.30234	-0.00121	-0.02249	-0.01855
3320	-1.50023	-0.0026	-0.02633	-0.01339
3321	-1.01219	-0.00996	-0.02905	-0.00781
3322	-0.74139	-0.02213	-0.0306	-0.00337
3323	-0.53404	-0.035	-0.03103	-0.00182
3324	-0.43887	-0.04403	-0.03078	-0.00407
3325	-0.3377	-0.04699	-0.03082	-0.00932
3326	-0.23134	-0.04468	-0.03215	-0.01501
3327	-0.16199	-0.03947	-0.03482	-0.01765
3328	-0.11258	-0.03322	-0.0378	-0.01455
3329	-0.0556	-0.0262	-0.03997	-0.00561
3330	-0.03156	-0.01778	-0.04119	0.00628
3331	-0.00136	-0.008	-0.04225	0.01644
3332	-0.0059	0.000995711	-0.04378	0.02072
3333	-0.01335	0.00545	-0.04535	0.01747
3334	-0.02237	0.00221	-0.04557	0.00792
3335	-0.03013	-0.00871	-0.04315	-0.00495
3336	-0.0343	-0.02364	-0.03818	-0.01801
3337	-0.03396	-0.03715	-0.03233	-0.02923
3338	-0.02896	-0.04514	-0.02771	-0.03805
3339	-0.01914	-0.04672	-0.02551	-0.04518
3340	-0.00495	-0.04371	-0.02559	-0.05206
3341	0.0112	-0.03842	-0.02732	-0.05991
3342	0.02459	-0.03163	-0.0303	-0.06885
3343	0.02996	-0.02248	-0.03429	-0.07736
3344	0.02434	-0.01014	-0.03869	-0.083
3345	0.00904	0.00436	-0.04217	-0.0841
3346	-0.01085	0.0177	-0.0432	-0.08129
3347	-0.02903	0.02565	-0.04102	-0.07722
3348	-0.04116	0.02549	-0.03626	-0.07456
3349	-0.04651	0.01781	-0.03062	-0.07396
3350	-0.04722	0.00606	-0.02599	-0.07381
3351	-0.04603	-0.00587	-0.02361	-0.07177
3352	-0.0443	-0.01582	-0.02385	-0.06656
3353	-0.04195	-0.0237	-0.02623	-0.05858
3354	-0.03894	-0.03006	-0.02953	-0.04951
3355	-0.03637	-0.03474	-0.03217	-0.04118
3356	-0.0359	-0.03705	-0.0328	-0.03434
3357	-0.03824	-0.03707	-0.03112	-0.0281
3358	-0.0424	-0.03644	-0.02801	-0.02054
3359	-0.04641	-0.03735	-0.02482	-0.01062

## Sheet: Fig. 2d
Time	Control	Target
0	0.000368485	0.000370312
250	0.00022968	0.00106
500	0.000143057	0.00125
750	8.50531e-05	0.00132
1000	5.1439e-05	0.00133

## Sheet: Fig. 2e
	Control-1	Control-2	Control-3
0	-20.3918	-23.8299	-18.2799
0.03906	-18.9006	-21.8765	-17.2215
0.07813	-17.6841	-20.1907	-16.3761
0.11719	-16.7424	-18.7725	-15.7438
0.15625	-16.0755	-17.6219	-15.3246
0.19531	-15.6833	-16.7388	-15.1185
0.23438	-15.5659	-16.1234	-15.1254
0.27344	-15.7233	-15.7756	-15.3455
0.3125	-16.1554	-15.6954	-15.7786
0.35156	-16.8623	-15.8828	-16.4248
0.39063	-17.8439	-16.3377	-17.2841
0.42969	-19.1004	-17.0603	-18.3564
0.46875	-20.6316	-18.0505	-19.6418
0.50781	-22.4375	-19.3083	-21.1403
0.54688	-24.5182	-20.8336	-22.8519
0.58594	-26.8737	-22.6266	-24.7766
0.625	-29.9023	-24.3826	-27.048
0.66406	-33.1956	-26.6561	-29.5737
0.70313	-36.7422	-29.3699	-32.3925
0.74219	-40.6275	-32.4926	-35.4682
0.78125	-44.8199	-35.9646	-38.7719
0.82031	-49.1519	-39.7566	-42.2424
0.85937	-53.5395	-43.7785	-45.8783
0.89844	-58.0299	-47.9626	-49.6247
0.9375	-62.4232	-52.1773	-53.3635
0.97656	-66.6526	-56.464	-57.0502
1.01563	-70.7374	-60.6835	-60.7391
1.05469	-74.5294	-64.8555	-64.3248
1.09375	-78.2974	-68.9404	-67.8546
1.13281	-81.762	-72.8328	-71.2535
1.17188	-84.7833	-76.4999	-74.4816
1.21094	-87.3355	-79.9296	-77.4325
1.25	-89.4633	-83.0621	-80.0248
1.28906	-91.1243	-85.8193	-82.402
1.32813	-92.424	-88.1385	-84.381
1.36719	-93.2569	-89.9895	-85.9948
1.40625	-93.7098	-91.3467	-87.4392
1.44531	-93.8181	-92.2404	-88.6506
1.48438	-93.7156	-92.6956	-89.6644
1.52344	-93.6545	-92.7351	-90.571
1.5625	-93.6232	-92.5335	-91.2958
1.60156	-93.6964	-92.1973	-91.824
1.64063	-93.7667	-91.8242	-92.2891
1.67969	-93.7618	-91.5099	-92.6176
1.71875	-93.8344	-91.2809	-92.7467
1.75781	-93.9754	-91.1485	-92.8096
1.79688	-94.2297	-91.0676	-92.7815
1.83594	-94.3743	-91.0325	-92.7348
1.875	-94.5293	-91.0223	-92.7462
1.91406	-94.6804	-91.0325	-92.6916
1.95313	-94.7556	-91.0967	-92.8156
1.99219	-94.808	-91.1754	-92.8737
2.03125	-94.7724	-91.2244	-92.8445
2.07031	-94.7525	-91.2344	-92.8785
2.10938	-94.59	-91.2197	-92.8255
2.14844	-94.5998	-91.2261	-92.8881
2.1875	-94.6318	-91.1767	-92.895
2.22656	-94.6271	-91.152	-92.963
2.26563	-94.6648	-91.1619	-93.1287
2.30469	-94.5133	-91.1971	-93.1427
2.34375	-94.2919	-91.2317	-93.1662
2.38281	-94.0309	-91.2575	-93.1535
2.42188	-93.7136	-91.1952	-93.0701
2.46094	-93.3416	-91.0373	-92.9813
2.5	-92.9822	-90.8562	-92.9136
2.53906	-92.5425	-90.6438	-92.8279
2.57813	-92.1374	-90.4111	-92.9248
2.61719	-91.8807	-90.2098	-92.9787
2.65625	-91.7313	-90.0544	-93.048
2.69531	-91.7766	-89.9819	-93.116
2.73438	-91.9459	-90.027	-93.1351
2.77344	-92.1835	-90.1796	-93.1347
2.8125	-92.3318	-90.3887	-93.1936
2.85156	-92.5609	-90.6595	-93.225
2.89063	-92.8858	-90.9424	-93.1719
2.92969	-93.1444	-91.1962	-93.2062
2.96875	-93.3902	-91.4321	-93.1865
3.00781	-93.4929	-91.6683	-93.2844
3.04688	-93.556	-91.888	-93.4446
3.08594	-93.4797	-92.0403	-93.5693
3.125	-93.4375	-92.1103	-93.7527
3.16406	-93.3973	-92.054	-93.7766
3.20313	-93.3341	-91.8994	-93.7258
3.24219	-93.2961	-91.6901	-93.7446
3.28125	-93.191	-91.441	-93.6308
3.32031	-93.1276	-91.2051	-93.5338
3.35938	-92.9199	-91.0142	-93.2636
3.39844	-92.7292	-90.9671	-93.1372
3.4375	-92.4774	-90.9789	-92.888
3.47656	-92.2647	-90.9984	-92.5377
3.51563	-92.0139	-91.0006	-92.3834
3.55469	-91.7077	-90.9855	-92.1588
3.59375	-91.3998	-90.9149	-91.8803
3.63281	-91.2656	-90.827	-91.7281
3.67188	-91.1765	-90.7483	-91.599
3.71094	-91.1984	-90.6539	-91.5012
3.75	-91.3696	-90.6326	-91.518
3.78906	-91.6372	-90.7424	-91.3719
3.82813	-91.9116	-90.9391	-91.3155
3.86719	-92.2689	-91.1908	-91.2373
3.90625	-92.7189	-91.464	-91.2676
3.94531	-93.1476	-91.7305	-91.2534
3.98438	-93.5522	-91.9537	-91.2627
4.02344	-94.0385	-92.1804	-91.4423
4.0625	-94.4789	-92.3715	-91.6105
4.10156	-94.7098	-92.5329	-91.7525
4.14063	-94.9053	-92.6903	-91.8714
4.17969	-95.1077	-92.826	-92.1057
4.21875	-95.1497	-92.9137	-92.3404
4.25781	-95.0397	-92.8765	-92.4615
4.29688	-95.1267	-92.7655	-92.552
4.33594	-95.0573	-92.6073	-92.6891
4.375	-94.8786	-92.4205	-92.6886
4.41406	-94.609	-92.2335	-92.8057
4.45313	-94.3183	-92.0407	-92.7956
4.49219	-94.0558	-91.9065	-92.7541
4.53125	-93.919	-91.7968	-92.7491
4.57031	-93.8439	-91.7218	-92.8221
4.60938	-93.77	-91.6013	-92.8532
4.64844	-93.7962	-91.422	-92.9052
4.6875	-93.8086	-91.2917	-92.8694
4.72656	-93.8427	-91.1932	-92.8059
4.76563	-93.992	-91.137	-92.8018
4.80469	-94.0971	-91.1081	-92.8167
4.84375	-94.1341	-91.1268	-92.7653
4.88281	-94.1908	-91.2796	-92.6892
4.92188	-94.1957	-91.5115	-92.6283
4.96094	-94.1769	-91.7743	-92.4222
5	-94.0962	-92.0353	-92.399
5.03906	-94.203	-92.3796	-92.2886
5.07813	-94.3867	-92.7196	-92.3616
5.11719	-94.5118	-93.0071	-92.2185
5.15625	-94.6201	-93.2511	-92.2338
5.19531	-94.6805	-93.5149	-92.259
5.23438	-94.6196	-93.8705	-92.1373
5.27344	-94.5022	-94.2983	-91.9629
5.3125	-94.4946	-94.6894	-91.837
5.35156	-94.5186	-95.0623	-91.6714
5.39063	-94.3622	-95.3101	-91.4554
5.42969	-94.254	-95.2263	-91.1656
5.46875	-94.1739	-94.8751	-90.9352
5.50781	-93.8777	-94.3996	-90.732
5.54688	-93.5569	-93.724	-90.5969
5.58594	-93.2854	-92.9982	-90.6687
5.625	-93.2054	-92.3452	-90.759
5.66406	-93.391	-91.9984	-91.2204
5.70313	-93.6079	-92.2718	-92.064
5.74219	-94.3494	-93.2773	-93.2256
5.78125	-95.6101	-94.9039	-94.6949
5.82031	-97.3271	-97.2352	-96.4461
5.85938	-99.4313	-100.293	-98.588
5.89844	-102.129	-103.934	-101.32
5.9375	-105.277	-108.146	-104.494
5.97656	-108.813	-112.717	-108.159
6.01563	-112.801	-117.697	-112.202
6.05469	-117.217	-123.072	-116.621
6.09375	-121.808	-128.555	-121.365
6.13281	-126.622	-134.14	-126.251
6.17188	-131.516	-139.807	-131.286
6.21094	-136.561	-145.475	-136.376
6.25	-141.556	-150.961	-141.452
6.28906	-146.429	-156.232	-146.247
6.32813	-151.116	-161.219	-150.987
6.36719	-155.507	-165.874	-155.365
6.40625	-159.647	-170.161	-159.381
6.44531	-163.521	-173.88	-163.044
6.48438	-166.966	-176.932	-166.251
6.52344	-169.874	-179.321	-168.894
6.5625	-172.311	-180.95	-171.066
6.60156	-174.237	-181.844	-172.77
6.64063	-175.602	-182.151	-173.972
6.67969	-176.454	-182.022	-174.705
6.71875	-176.429	-181.485	-175.172
6.75781	-176.157	-180.792	-175.246
6.79688	-175.763	-180.071	-175.119
6.83594	-175.552	-179.482	-174.853
6.875	-175.213	-179.102	-174.414
6.91406	-175.41	-178.752	-173.914
6.95313	-175.751	-178.433	-173.396
6.99219	-176.117	-178.265	-172.94
7.03125	-176.682	-178.179	-172.751

## Sheet: Fig. 2f
	Target-1	Target-2	Target-3
0	-21.0677	-18.9179	-21.7692
0.03906	-19.6981	-17.6362	-20.0731
0.07813	-18.5406	-16.6198	-18.6618
0.11719	-17.5951	-15.8687	-17.5353
0.15625	-16.8616	-15.383	-16.6936
0.19531	-16.3401	-15.1625	-16.1367
0.23438	-16.0306	-15.2074	-15.8646
0.27344	-15.9332	-15.5176	-15.8773
0.3125	-16.0478	-16.0931	-16.1748
0.35156	-16.3744	-16.934	-16.7571
0.39063	-16.913	-18.0401	-17.6242
0.42969	-17.6636	-19.4116	-18.7762
0.46875	-18.6263	-21.0484	-20.2129
0.50781	-19.801	-22.9505	-21.9344
0.54688	-21.1876	-25.1179	-23.9408
0.58594	-22.7863	-27.5506	-26.2319
0.625	-24.6809	-30.6625	-29.3253
0.66406	-26.8941	-33.9622	-32.7613
0.70313	-29.2623	-37.6273	-36.505
0.74219	-31.8552	-41.5418	-40.5113
0.78125	-34.6625	-45.64	-44.7299
0.82031	-37.6672	-49.8274	-49.084
0.85937	-40.8489	-54.1367	-53.5272
0.89844	-44.2375	-58.4794	-57.9995
0.9375	-47.6441	-62.8009	-62.446
0.97656	-51.1798	-67.0468	-66.8093
1.01563	-54.7135	-71.1244	-71.0418
1.05469	-58.2379	-75.0219	-75.0916
1.09375	-61.6524	-78.631	-78.9114
1.13281	-65.0067	-81.8022	-82.4241
1.17188	-68.2659	-84.6364	-85.5869
1.21094	-71.297	-86.9514	-88.3485
1.25	-74.1003	-88.8137	-90.7077
1.28906	-76.6255	-90.0837	-92.6637
1.32813	-78.8278	-90.9807	-94.228
1.36719	-80.8409	-91.5214	-95.4222
1.40625	-82.6185	-91.6736	-96.2786
1.44531	-84.2128	-91.5746	-96.8282
1.48438	-85.693	-91.283	-97.1194
1.52344	-87.0377	-91.0299	-97.2017
1.5625	-88.3789	-90.6491	-97.1172
1.60156	-89.6082	-90.4074	-96.91
1.64063	-90.7406	-90.2677	-96.6201
1.67969	-91.787	-90.1907	-96.2919
1.71875	-92.7633	-90.2229	-95.9572
1.75781	-93.6909	-90.3536	-95.6402
1.79688	-94.5745	-90.5619	-95.3573
1.83594	-95.4207	-90.753	-95.1324
1.875	-96.2433	-91.0222	-94.9646
1.91406	-97.0493	-91.3305	-94.8579
1.95313	-97.8431	-91.7364	-94.8058
1.99219	-98.6286	-92.1397	-94.7984
2.03125	-99.3993	-92.6319	-94.85
2.07031	-100.141	-93.1073	-94.9486
2.10938	-100.845	-93.5997	-95.0923
2.14844	-101.509	-94.1	-95.2583
2.1875	-102.114	-94.5931	-95.4501
2.22656	-102.644	-95.1197	-95.6387
2.26563	-103.1	-95.5625	-95.8118
2.30469	-103.481	-95.9981	-95.9563
2.34375	-103.793	-96.4178	-96.0529
2.38281	-104.058	-96.8048	-96.0845
2.42188	-104.284	-97.2026	-96.0691
2.46094	-104.477	-97.6172	-96.0034
2.5	-104.658	-97.9918	-95.8859
2.53906	-104.841	-98.3693	-95.721
2.57813	-105.022	-98.6964	-95.515
2.61719	-105.211	-99.0073	-95.2704
2.65625	-105.412	-99.2966	-94.9921
2.69531	-105.628	-99.5601	-94.6863
2.73438	-105.863	-99.7951	-94.3669
2.77344	-106.12	-99.994	-94.0574
2.8125	-106.395	-100.157	-93.7665
2.85156	-106.679	-100.284	-93.5077
2.89063	-106.966	-100.373	-93.2978
2.92969	-107.245	-100.423	-93.1578
2.96875	-107.491	-100.44	-93.0882
3.00781	-107.701	-100.425	-93.0906
3.04688	-107.874	-100.377	-93.1661
3.08594	-108.001	-100.297	-93.2973
3.125	-108.07	-100.185	-93.463
3.16406	-108.083	-100.035	-93.6498
3.20313	-108.029	-99.8486	-93.8547
3.24219	-107.9	-99.6296	-94.0782
3.28125	-107.7	-99.3774	-94.3138
3.32031	-107.423	-99.0929	-94.5608
3.35938	-107.065	-98.7781	-94.8192
3.39844	-106.639	-98.4356	-95.0692
3.4375	-106.156	-98.0675	-95.2912
3.47656	-105.624	-97.6804	-95.4775
3.51563	-105.055	-97.2796	-95.6269
3.55469	-104.46	-96.8677	-95.7489
3.59375	-103.852	-96.4515	-95.8464
3.63281	-103.232	-96.0398	-95.9242
3.67188	-102.616	-95.6384	-95.9861
3.71094	-102.004	-95.2517	-96.0442
3.75	-101.404	-94.8876	-96.1018
3.78906	-100.837	-94.5537	-96.1714
3.82813	-100.319	-94.2575	-96.2601
3.86719	-99.8536	-94.0082	-96.3685
3.90625	-99.4576	-93.8125	-96.4884
3.94531	-99.139	-93.6759	-96.6222
3.98438	-98.8988	-93.6037	-96.7556
4.02344	-98.7454	-93.5961	-96.8876
4.0625	-98.6871	-93.6511	-97.0183
4.10156	-98.7306	-93.7683	-97.1496
4.14063	-98.8755	-93.9403	-97.2644
4.17969	-99.1281	-94.1313	-97.3526
4.21875	-99.4782	-94.4037	-97.3956
4.25781	-99.9117	-94.671	-97.3798
4.29688	-100.42	-94.9602	-97.2894
4.33594	-100.999	-95.2641	-97.139
4.375	-101.636	-95.5781	-96.9447
4.41406	-102.314	-95.8886	-96.7214
4.45313	-103.021	-96.1844	-96.4843
4.49219	-103.742	-96.4569	-96.2439
4.53125	-104.462	-96.694	-95.992
4.57031	-105.165	-96.8826	-95.7324
4.60938	-105.821	-97.0176	-95.4614
4.64844	-106.396	-97.0935	-95.2051
4.6875	-106.87	-97.1036	-94.9776
4.72656	-107.215	-97.0409	-94.7889
4.76563	-107.415	-96.9035	-94.6309
4.80469	-107.458	-96.6919	-94.5087
4.84375	-107.337	-96.4108	-94.4185
4.88281	-107.045	-96.0643	-94.3567
4.92188	-106.579	-95.663	-94.3482
4.96094	-105.95	-95.2211	-94.3897
5	-105.168	-94.7496	-94.4599
5.03906	-104.331	-94.4301	-94.5011
5.07813	-103.446	-94.0992	-94.4577
5.11719	-102.569	-93.8041	-94.2893
5.15625	-101.707	-93.4558	-93.9496
5.19531	-100.868	-93.0833	-93.6086
5.23438	-99.9858	-92.797	-93.2268
5.27344	-99.149	-92.6367	-92.7112
5.3125	-98.4672	-92.5897	-91.8217
5.35156	-97.7793	-92.3253	-90.8992
5.39063	-97.1464	-91.7471	-89.8416
5.42969	-96.635	-91.0587	-89.0027
5.46875	-96.1547	-90.6962	-88.4606
5.50781	-95.3298	-90.4163	-88.3221
5.54688	-95.1091	-90.7113	-88.6713
5.58594	-95.5246	-91.3626	-89.5979
5.625	-96.5866	-92.8537	-91.1692
5.66406	-98.3003	-95.2736	-93.4414
5.70313	-100.654	-98.6253	-96.4413
5.74219	-103.629	-102.636	-100.2
5.78125	-107.194	-107.217	-104.731
5.82031	-111.321	-112.327	-110.026
5.85938	-115.983	-118.043	-116.06
5.89844	-121.138	-124.355	-122.733
5.9375	-126.738	-131.017	-129.932
5.97656	-132.722	-138.031	-137.516
6.01563	-139.025	-145.246	-145.355
6.05469	-145.578	-152.481	-153.312
6.09375	-152.302	-159.756	-161.257
6.13281	-159.134	-166.861	-169.04
6.17188	-166.004	-173.828	-176.517
6.21094	-172.854	-180.541	-183.547
6.25	-179.517	-186.715	-190.035
6.28906	-185.905	-192.433	-195.886
6.32813	-191.88	-197.471	-201.074
6.36719	-197.335	-201.874	-205.59
6.40625	-202.172	-205.652	-209.234
6.44531	-206.421	-208.601	-211.996
6.48438	-209.976	-210.61	-213.95
6.52344	-212.675	-211.61	-215.483
6.5625	-214.673	-211.98	-216.437
6.60156	-215.97	-212.119	-217.118
6.64063	-216.587	-212.083	-217.376
6.67969	-216.761	-211.737	-217.273
6.71875	-217.258	-211.558	-216.902
6.75781	-217.458	-211.297	-216.346
6.79688	-217.4	-211.383	-215.693
6.83594	-217.139	-211.497	-215.025
6.875	-216.73	-211.527	-214.405
6.91406	-216.242	-211.367	-213.9
6.95313	-215.729	-211.218	-213.536
6.99219	-215.25	-211.171	-213.311
7.03125	-214.854	-211.275	-213.219

## Sheet: Fig. 2g
	Control-1	Control-2	Control-3
0	38.1754	50.0072	27.0963
0.03906	34.6584	46.582	24.3688
0.07813	27.6244	39.7315	18.914
0.11719	20.5905	32.881	13.4591
0.15625	13.5565	26.0305	8.00429
0.19531	6.52251	19.18	2.54944
0.23438	-0.51147	12.3295	-2.90541
0.27344	-7.54544	5.47895	-8.36025
0.3125	-14.5794	-1.37155	-13.8151
0.35156	-21.6134	-8.22206	-19.2699
0.39063	-28.6474	-15.0726	-24.7248
0.42969	-35.6814	-21.9231	-30.1796
0.46875	-42.7153	-28.7736	-35.6345
0.50781	-49.7493	-35.6241	-41.0893
0.54688	-56.7833	-42.4746	-46.5442
0.58594	-68.9158	-45.4266	-53.7092
0.625	-80.9208	-51.5774	-61.4027
0.66406	-87.5507	-63.8374	-68.4106
0.70313	-95.1273	-74.7076	-75.449
0.74219	-103.395	-84.4134	-81.6553
0.78125	-109.113	-92.9796	-86.7102
0.82031	-111.611	-100.018	-90.9631
0.85937	-113.638	-105.036	-94.4942
0.89844	-113.711	-107.504	-95.8101
0.9375	-110.371	-108.819	-95.0465
0.97656	-106.422	-108.881	-94.4071
1.01563	-100.824	-107.411	-93.1145
1.05469	-96.7679	-105.688	-91.0791
1.09375	-92.5761	-102.11	-88.6874
1.13281	-83.0195	-96.7621	-84.8247
1.17188	-71.3405	-90.8372	-79.0907
1.21094	-59.9038	-83.9953	-70.9538
1.25	-48.4978	-75.3902	-63.6105
1.28906	-37.8975	-64.9778	-55.7591
1.32813	-27.2969	-53.3776	-45.9881
1.36719	-16.4584	-41.0655	-39.1449
1.40625	-7.18319	-28.8113	-33.9938
1.44531	-0.07343	-17.2662	-28.4823
1.48438	2.09465	-6.33191	-24.5807
1.52344	1.18202	2.07554	-20.8817
1.5625	-0.53663	6.88355	-16.0383
1.60156	-1.83644	9.07838	-12.7145
1.64063	-0.83747	8.79833	-10.1579
1.67969	-0.86642	6.95396	-5.85694
1.71875	-2.73341	4.62617	-2.45819
1.75781	-5.05979	2.73098	-0.44596
1.79688	-5.10687	1.48473	0.95823
1.83594	-3.83575	0.58008	0.45124
1.875	-3.91782	0.000181218	0.55229
1.91406	-2.89616	-0.95258	-0.8875
1.95313	-1.63262	-1.82955	-2.33041
1.99219	-0.21441	-1.6346	-0.37032
2.03125	0.71044	-0.75501	-0.06225
2.07031	2.33481	0.05945	0.24291
2.10938	1.9544	0.10679	-0.12184
2.14844	-0.53522	0.55099	-0.88978
2.1875	-0.34928	0.94775	-0.95917
2.22656	-0.42252	0.18908	-2.99139
2.26563	1.4558	-0.57715	-2.30015
2.30469	4.77317	-0.8932	-0.48002
2.34375	6.1758	-0.77312	-0.13824
2.38281	7.40142	0.46761	1.23031
2.42188	8.82227	2.81862	2.20379
2.46094	9.362	4.33838	2.00361
2.5	10.228	5.03705	1.96396
2.53906	10.8132	5.69738	-0.14357
2.57813	8.47165	5.55545	-1.92997
2.61719	5.19927	4.56622	-1.57646
2.65625	1.33194	2.91709	-1.75741
2.69531	-2.747	0.35	-1.11567
2.73438	-5.20851	-2.53083	-0.24037
2.77344	-4.93991	-4.62937	-0.748
2.8125	-4.83053	-6.14337	-1.15518
2.85156	-7.09147	-7.08784	0.27784
2.89063	-7.46755	-6.86915	0.23993
2.92969	-6.45593	-6.26766	-0.1875
2.96875	-4.46153	-6.04257	-0.99984
3.00781	-2.12253	-5.8356	-3.30381
3.04688	0.16841	-4.76256	-3.64685
3.08594	1.51709	-2.84529	-3.94285
3.125	1.05577	-0.17498	-2.65406
3.16406	1.32396	2.69973	0.34398
3.20313	1.29424	4.65857	0.41045
3.24219	1.83113	5.86741	1.21526
3.28125	2.15754	6.20769	2.69753
3.32031	3.47014	5.46253	4.69998
3.35938	5.0998	3.04644	5.0767
3.39844	5.66411	0.45276	4.80867
3.4375	5.94556	-0.40054	7.6736
3.47656	5.93215	-0.27866	6.458
3.51563	7.12934	0.16423	4.84941
3.55469	7.8613	1.09707	6.43988
3.59375	5.65817	2.02915	5.51312
3.63281	2.85759	2.13245	3.60063
3.67188	0.86076	2.21647	2.90439
3.71094	-2.47207	1.48192	1.03697
3.75	-5.61666	-1.13385	1.65561
3.78906	-6.93636	-3.92386	2.59208
3.82813	-8.08546	-5.73895	1.72255
3.86719	-10.3337	-6.71914	0.61322
3.90625	-11.2479	-6.90792	-0.20645
3.94531	-10.6671	-6.26762	0.06213
3.98438	-11.4029	-5.75945	-2.41785
4.02344	-11.862	-5.34793	-4.45175
4.0625	-8.59271	-4.51159	-3.97063
4.10156	-5.45684	-4.0799	-3.33932
4.14063	-5.09303	-3.75119	-4.52115
4.17969	-3.12864	-2.85985	-6.00249
4.21875	0.86972	-0.64633	-4.55364
4.25781	0.29452	1.89657	-2.7085
4.29688	-0.22544	3.44482	-2.91372
4.33594	3.17562	4.41633	-1.74847
4.375	5.73863	4.78567	-1.49212
4.41406	7.17177	4.86073	-1.37065
4.45313	7.08101	4.18487	0.66057
4.49219	5.11137	3.12246	0.59527
4.53125	2.71268	2.36416	-0.87118
4.57031	1.9068	2.50242	-1.33163
4.60938	0.61031	3.83772	-1.06282
4.64844	-0.49402	3.96274	-0.20796
4.6875	-0.5949	2.92811	1.27081
4.72656	-2.34721	1.98025	0.86551
4.76563	-3.25708	1.09013	-0.13809
4.80469	-1.81894	0.12993	0.46688
4.84375	-1.19896	-2.19571	1.63198
4.88281	-0.78903	-4.92357	1.75434
4.92188	0.17756	-6.33195	3.41715
4.96094	1.27341	-6.70516	2.93438
5	-0.33361	-7.74845	1.71034
5.03906	-3.71816	-8.75899	0.47912
5.07813	-3.95274	-8.03221	0.89742
5.11719	-2.98713	-6.80237	1.63558
5.15625	-2.15947	-6.49947	-0.51814
5.19531	0.0062	-7.9283	1.23468
5.23438	2.28256	-10.0277	3.79006
5.27344	1.60023	-10.4829	3.84418
5.3125	-0.20972	-9.77904	3.73051
5.35156	1.6947	-7.94456	4.8852
5.39063	3.38662	-2.09895	6.47489
5.42969	2.41003	5.56821	6.65745
5.46875	4.81619	10.582	5.54976
5.50781	7.89736	14.734	4.33157
5.54688	7.58113	17.9382	0.80985
5.58594	4.49868	17.6479	-2.07567
5.625	-1.35116	12.7971	-7.06124
5.66406	-5.15114	0.94047	-16.7035
5.70313	-12.2678	-16.3694	-25.666
5.74219	-25.6288	-33.6906	-33.6761
5.78125	-38.1144	-50.6622	-41.2234
5.82031	-48.9116	-68.9861	-49.8308
5.85938	-61.4707	-85.7402	-62.3902
5.89844	-74.8247	-100.516	-75.6023
5.9375	-85.5466	-112.421	-87.538
5.97656	-96.3091	-122.249	-98.6636
6.01563	-107.574	-132.557	-108.315
6.05469	-115.287	-138.981	-117.28
6.09375	-120.387	-141.661	-123.255
6.13281	-124.256	-144.026	-126.989
6.17188	-127.212	-145.098	-129.61
6.21094	-128.515	-142.778	-130.124
6.25	-126.315	-137.677	-126.349
6.28906	-122.368	-131.296	-122.043
6.32813	-116.204	-123.424	-116.704
6.36719	-109.201	-114.461	-107.447
6.40625	-102.569	-102.471	-98.2982
6.44531	-93.6796	-86.664	-87.9373
6.48438	-81.318	-69.6448	-74.8779
6.52344	-68.4188	-51.4378	-61.6311
6.5625	-55.8477	-32.3021	-49.6117
6.60156	-42.1302	-15.3711	-37.1924
6.64063	-28.3754	-2.28002	-24.7638
6.67969	-10.5741	8.52914	-15.3672
6.71875	3.79985	15.7537	-6.92238
6.75781	8.52481	18.0982	0.68025
6.79688	7.7453	16.7564	5.02276
6.83594	7.03636	12.4056	9.01922
6.875	1.81647	9.35321	12.0227
6.91406	-6.89455	8.56165	13.0296
6.95313	-9.04807	6.23381	12.4707
6.99219	-11.905	3.24634	8.26196
7.03125	-16.9785	-0.08839	1.39179

## Sheet: Fig. 2h
	Target-1	Target-2	Target-3
0	35.0605	32.8117	43.4208
0.03906	32.3467	29.4157	39.7753
0.07813	26.919	22.6235	32.4843
0.11719	21.4913	15.8314	25.1933
0.15625	16.0636	9.03927	17.9023
0.19531	10.636	2.24714	10.6113
0.23438	5.20829	-4.54499	3.32024
0.27344	-0.21939	-11.3371	-3.97078
0.3125	-5.64707	-18.1293	-11.2618
0.35156	-11.0747	-24.9214	-18.5528
0.39063	-16.5024	-31.7135	-25.8438
0.42969	-21.9301	-38.5057	-33.1348
0.46875	-27.3578	-45.2978	-40.4259
0.50781	-32.7855	-52.0899	-47.7169
0.54688	-38.2132	-58.882	-55.0079
0.58594	-44.7136	-70.9708	-68.9226
0.625	-52.5791	-82.0679	-83.5763
0.66406	-58.6422	-89.1492	-91.8998
0.70313	-63.5019	-97.0193	-99.1999
0.74219	-69.1226	-102.563	-105.279
0.78125	-74.3938	-106.056	-109.73
0.82031	-79.1861	-108.758	-112.605
0.85937	-84.1003	-110.745	-114.119
0.89844	-86.9779	-110.901	-114.161
0.9375	-88.8611	-109.663	-112.765
0.97656	-90.4879	-106.541	-110.026
1.01563	-90.3448	-102.082	-106.014
1.05469	-88.819	-96.0848	-100.731
1.09375	-86.6408	-86.7881	-93.8557
1.13281	-84.6524	-76.8697	-85.4466
1.17188	-80.5137	-65.9081	-75.8317
1.21094	-74.68	-53.4685	-65.5457
1.25	-68.206	-40.0944	-55.235
1.28906	-60.5127	-27.7376	-45.0598
1.32813	-53.9578	-18.4027	-35.3093
1.36719	-48.521	-8.8699	-26.2482
1.40625	-43.1593	-0.68019	-17.9963
1.44531	-39.3537	4.9996	-10.7625
1.48438	-36.1586	6.97162	-4.78015
1.52344	-34.3792	8.11493	0.02803
1.5625	-32.9035	7.9682	3.73257
1.60156	-30.2296	4.88207	6.36289
1.64063	-27.8884	2.77382	7.91235
1.67969	-25.8906	0.57252	8.48583
1.71875	-24.369	-2.08568	8.34177
1.75781	-23.1831	-4.3382	7.67886
1.79688	-22.1415	-5.11203	6.50022
1.83594	-21.3613	-5.89222	5.0262
1.875	-20.8466	-7.39204	3.51311
1.91406	-20.4765	-9.14205	2.03285
1.95313	-20.215	-10.3577	0.76137
1.99219	-19.9206	-11.4628	-0.56517
2.03125	-19.3552	-12.3855	-1.92187
2.07031	-18.5039	-12.3875	-3.10235
2.10938	-17.5114	-12.7069	-3.96469
2.14844	-16.2424	-12.7159	-4.57905
2.1875	-14.5344	-13.0521	-4.86917
2.22656	-12.6174	-12.4077	-4.62957
2.26563	-10.704	-11.2427	-4.06481
2.30469	-8.87998	-10.9476	-3.0867
2.34375	-7.39074	-10.3263	-1.64138
2.38281	-6.27715	-10.0464	-0.20673
2.42188	-5.36836	-10.3991	1.03863
2.46094	-4.7918	-10.101	2.34467
2.5	-4.6499	-9.62677	3.61368
2.53906	-4.66199	-9.01868	4.74678
2.57813	-4.74115	-8.1659	5.76838
2.61719	-4.99114	-7.68333	6.69376
2.65625	-5.34093	-7.07603	7.47687
2.69531	-5.7705	-6.38016	8.00202
2.73438	-6.2937	-5.55398	8.04915
2.77344	-6.80971	-4.63126	7.68557
2.8125	-7.15084	-3.71648	7.03667
2.85156	-7.30459	-2.76584	5.99914
2.89063	-7.24641	-1.76884	4.47813
2.92969	-6.72125	-0.85666	2.68346
2.96875	-5.83437	-0.03555	0.8603
3.00781	-4.9072	0.80453	-0.99767
3.04688	-3.84009	1.63917	-2.64601
3.08594	-2.50578	2.4599	-3.80062
3.125	-1.05303	3.36246	-4.51213
3.16406	0.53041	4.30464	-5.01297
3.20313	2.33608	5.18356	-5.48288
3.24219	4.20977	6.03047	-5.87657
3.28125	6.10895	6.86991	-6.17745
3.32031	8.11799	7.6717	-6.4696
3.35938	10.0302	8.41422	-6.50724
3.39844	11.6378	9.09532	-6.04166
3.4375	12.9931	9.666	-5.22704
3.47656	14.0961	10.085	-4.29618
3.51563	14.9015	10.4018	-3.47359
3.55469	15.4045	10.6002	-2.80961
3.59375	15.7192	10.5982	-2.24333
3.63281	15.8176	10.4081	-1.78907
3.67188	15.7183	10.0874	-1.53565
3.71094	15.513	9.60964	-1.48057
3.75	14.935	8.93392	-1.62903
3.78906	13.8882	8.06499	-2.0263
3.82813	12.5931	6.98255	-2.52211
3.86719	11.0243	5.69576	-2.92239
3.90625	9.14569	4.25326	-3.24795
3.94531	7.15258	2.67319	-3.42037
3.98438	5.03861	1.02227	-3.3977
4.02344	2.70936	-0.60727	-3.36195
4.0625	0.18898	-2.20459	-3.35264
4.10156	-2.41098	-3.70071	-3.15022
4.14063	-5.08761	-4.6466	-2.59937
4.17969	-7.71513	-5.93163	-1.67901
4.21875	-10.0302	-6.90822	-0.34724
4.25781	-12.0545	-7.12381	1.35843
4.29688	-13.9209	-7.5918	3.08192
4.33594	-15.5618	-7.90832	4.41208
4.375	-16.8236	-7.99354	5.34492
4.41406	-17.7335	-7.76165	5.89422
4.45313	-18.2825	-7.2736	6.11214
4.49219	-18.4393	-6.52187	6.30114
4.53125	-18.214	-5.44939	6.54695
4.57031	-17.4029	-4.1427	6.79079
4.60938	-15.7638	-2.69925	6.75049
4.64844	-13.4207	-1.10038	6.19361
4.6875	-10.4797	0.67253	5.32646
4.72656	-6.98255	2.56102	4.4375
4.76563	-3.11237	4.46771	3.58759
4.80469	1.00006	6.30692	2.7185
4.84375	5.29104	8.03381	1.94464
4.88281	9.7093	9.57145	0.89984
4.92188	14.0098	10.7929	-0.42154
4.96094	18.0524	11.6918	-1.42951
5	20.7291	10.1244	-1.4265
5.03906	22.0497	8.32407	0.0276
5.07813	22.5539	8.01306	2.71066
5.11719	22.2581	8.23661	6.50369
5.15625	21.7691	9.22616	8.71321
5.19531	22.0282	8.43166	9.25223
5.23438	22.007	5.71587	11.4871
5.27344	19.4382	2.65368	17.9845
5.3125	17.5324	3.98626	23.1938
5.35156	16.9059	10.7852	25.3454
5.39063	14.6467	16.2128	24.2743
5.42969	12.6946	13.4522	17.6771
5.46875	16.7071	8.22251	8.71227
5.50781	13.3826	-0.19288	-2.69602
5.54688	-2.49418	-12.1125	-16.3302
5.58594	-18.9114	-27.4228	-31.974
5.625	-35.5295	-50.0616	-49.1969
5.66406	-52.0577	-73.8765	-67.4825
5.70313	-68.2022	-94.2405	-86.5145
5.74219	-83.7182	-109.968	-106.108
5.78125	-98.4579	-124.037	-125.77
5.82031	-112.498	-138.581	-145.011
5.85938	-125.667	-153.965	-162.647
5.89844	-137.66	-166.07	-177.564
5.9375	-148.269	-175.054	-189.218
5.97656	-157.28	-182.121	-197.413
6.01563	-164.558	-184.954	-202.2
6.05469	-169.943	-185.736	-203.545
6.09375	-173.517	-184.068	-201.319
6.13281	-175.39	-180.118	-195.325
6.17188	-175.615	-175.11	-185.679
6.21094	-172.958	-164.95	-173.031
6.25	-167.058	-152.208	-157.945
6.28906	-158.253	-137.685	-141.298
6.32813	-146.303	-120.854	-124.215
6.36719	-131.732	-104.709	-104.457
6.40625	-116.296	-86.0999	-81.989
6.44531	-99.8865	-63.4657	-60.3564
6.48438	-80.0595	-38.5116	-44.6303
6.52344	-60.1302	-17.5306	-31.8365
6.5625	-42.1731	-6.52369	-20.9352
6.60156	-24.4999	-1.32855	-12.0249
6.64063	-10.1157	4.89065	-1.98501
6.67969	-8.58107	6.72132	6.07578
6.71875	-8.9307	5.63303	11.8642
6.75781	-1.81606	2.24396	15.4683
6.79688	4.0859	-2.55952	16.9094
6.83594	8.56525	-1.83892	16.4941
6.875	11.4763	1.67323	14.4097
6.91406	12.8131	3.95217	11.1138
6.95313	12.7012	2.49708	7.53211
6.99219	11.2009	-0.73826	4.06036
7.03125	8.69425	-3.02482	1.21253
	5.52627	-2.29526	-1.10866
	1.92616	-1.78777	-3.23975
	-1.95234	-1.634	-5.25526
	-5.96704	-0.53728	-7.55123
	-9.8631	-1.1183	-10.7435
	-13.4732	-1.72963	-15.1486
	-16.6448	-2.87376	-20.2256
	-19.3392	-4.60392	-25.556
	-21.5594	-5.62469	-30.4237
	-23.1702	-7.0857	-33.8819
	-24.1126	-7.65208	-36.088
	-24.3942	-8.44093	-37.1612
	-24.1768	-10.3339	-36.6476
	-23.752	-11.5173	-34.5252
	-23.1378	-12.4511	-31.1563
	-22.3504	-13.8093	-26.999
	-21.4131	-14.9428	-22.5023
	-20.4046	-15.8291	-18.0459
	-19.3668	-16.4828	-13.6574
	-17.9759	-16.9438	-9.5826
	-16.2733	-17.233	-6.38693
	-14.5405	-17.3074	-3.97635
	-12.8991	-17.1647	-2.01488
	-11.4362	-16.8267	-0.16629
	-10.1282	-16.3447	1.40749
	-9.01659	-15.7553	2.3362
	-8.1588	-15.047	2.93606
	-7.63181	-14.2375	2.9285
	-7.40719	-13.3963	1.68063
	-7.25047	-12.6124	-0.78027
	-7.18262	-11.9833	-4.29209
	-7.28128	-11.528	-8.20111
	-7.58184	-11.216	-11.7907
	-8.15358	-11.025	-15.0444
	-8.92062	-10.9599	-18.3633
	-9.79544	-10.9905	-21.1804
	-10.7082	-11.048	-22.4213
	-11.7114	-11.1592	-22.4017
	-12.6907	-11.3386	-21.7735
	-13.4701	-11.5487	-20.8634
	-14.1698	-11.7846	-19.9823
	-14.9468	-12.0892	-18.8238
	-15.7925	-12.5137	-16.8725
	-16.5765	-13.0314	-14.8924
	-17.2288	-13.5933	-13.6303
	-17.7247	-14.1709	-12.4727
	-18.0572	-14.7529	-11.2155
	-18.2725	-15.3544	-10.9471
	-18.3351	-15.9532	-11.495
	-18.2166	-16.5463	-12.1307
	-18.1054	-17.1429	-12.956
	-18.0875	-17.7249	-13.7798
	-18.1435	-18.2972	-14.4669
	-18.2582	-18.8449	-15.1852
	-18.4699	-19.3715	-16.4459
	-18.907	-19.8998	-18.1691
	-19.5919	-20.4208	-20.0284
	-20.4259	-20.9712	-22.303
	-21.2249	-21.5758	-24.8062
	-22.3658	-22.1606	-24.6365
	-23.5089	-22.7139	-23.6846
	-24.236	-23.2777	-24.5735
	-24.9631	-23.8414	-25.4624
	-25.6899	-24.4049	-26.351
	-26.4174	-24.969	-27.2402
	-27.1449	-25.533	-28.1295
	-27.8716	-26.0965	-29.018
	-28.5987	-26.6602	-29.9069
	-29.3258	-27.224	-30.7959
	-30.0526	-27.7874	-31.6844
	-30.7805	-28.3519	-32.5741
	-31.5076	-28.9156	-33.463
	-32.2339	-29.4786	-34.3511
	-32.9614	-30.0428	-35.2404
	-33.3254	-30.325	-35.6853

## Sheet: Fig. 3a
target				control
1400	-152.082	1400	-162.042	1400	-111.461	1400	-44.0334
1385.05	-142.798	1385.05	-152.005	1385.05	-106.987	1385.05	-42.2567
1370.1	-130.901	1370.1	-139.266	1370.1	-99.8503	1370.1	-40.006
1355.15	-118.563	1355.15	-126.092	1355.15	-92.0267	1355.15	-37.6247
1340.2	-106.203	1340.2	-112.916	1340.2	-83.9533	1340.2	-35.183
1325.25	-94.021	1325.25	-99.9463	1325.25	-75.8051	1325.25	-32.6966
1310.3	-82.0774	1310.3	-87.2505	1310.3	-67.6408	1310.3	-30.1506
1295.35	-70.4678	1295.35	-74.9274	1295.35	-59.5086	1295.35	-27.5314
1280.35	-59.2544	1280.35	-63.043	1280.35	-51.4653	1280.35	-24.8161
1265.4	-48.5694	1265.4	-51.7304	1265.4	-43.5792	1265.4	-21.9915
1250.45	-38.4456	1250.45	-41.0426	1250.45	-35.8817	1250.45	-19.0281
1235.5	-28.9737	1235.5	-31.0341	1235.5	-28.414	1235.5	-15.9062
1220.55	-20.2226	1220.55	-21.8239	1220.55	-21.2741	1220.55	-12.6279
1205.6	-12.287	1205.6	-13.5007	1205.6	-14.5399	1205.6	-9.20555
1190.65	-5.21149	1190.65	-6.08645	1190.65	-8.24978	1190.65	-5.67431
1175.7	0.95642	1175.7	0.35261	1175.7	-2.50368	1175.7	-2.09293
1160.75	6.20795	1160.75	5.82321	1160.75	2.64281	1160.75	1.48102
1145.8	10.5708	1145.8	10.351	1145.8	7.15	1145.8	4.95
1130.85	14.106	1130.85	13.9958	1130.85	10.9792	1130.85	8.2412
1115.9	16.9107	1115.9	16.8788	1115.9	14.1325	1115.9	11.2771
1100.95	19.081	1100.95	19.1063	1100.95	16.6927	1100.95	13.9736
1086	20.7412	1086	20.7794	1086	18.7057	1086	16.3036
1071.05	21.9884	1071.05	22.0536	1071.05	20.2718	1071.05	18.2568
1056.1	22.9213	1056.1	22.9958	1056.1	21.411	1056.1	19.8334
1041.1	23.6034	1041.1	23.6896	1041.1	22.3288	1041.1	21.0536
1026.15	24.0766	1026.15	24.1901	1026.15	23.0124	1026.15	22.0143
1011.2	24.4118	1011.2	24.5274	1011.2	23.5115	1011.2	22.747
996.25	24.637	996.25	24.7575	996.25	23.9026	996.25	23.2724
981.3	24.8044	981.3	24.9246	981.3	24.1752	981.3	23.6852
966.35	24.9239	966.35	25.0186	966.35	24.3925	966.35	24.0002
951.4	24.9933	951.4	25.0758	951.4	24.5746	951.4	24.1856
936.45	25.0293	936.45	25.1183	936.45	24.6913	936.45	24.3701
921.5	25.0523	921.5	25.1253	921.5	24.7418	921.5	24.4983
906.55	25.0659	906.55	25.1324	906.55	24.82	906.55	24.5906
891.6	25.0531	891.6	25.1238	891.6	24.9155	891.6	24.657
876.65	25.0473	876.65	25.1389	876.65	24.9475	876.65	24.7171
861.7	25.0318	861.7	25.1465	861.7	24.9698	861.7	24.7585
846.75	25.0612	846.75	25.1297	846.75	25.0088	846.75	24.7954
831.8	25.0532	831.8	25.1278	831.8	25.0109	831.8	24.8524
816.8	25.0385	816.8	25.128	816.8	25.0061	816.8	24.8893
801.85	25.0501	801.85	25.1516	801.85	25.0247	801.85	24.9033
786.9	25.0634	786.9	25.1643	786.9	25.0484	786.9	24.9188
771.95	25.0512	771.95	25.1458	771.95	25.0693	771.95	24.9568
757	25.0614	757	25.1655	757	25.0467	757	24.9743
742.05	25.055	742.05	25.1491	742.05	25.0474	742.05	24.9615
727.1	25.0492	727.1	25.1475	727.1	25.0629	727.1	24.9643
712.15	25.0638	712.15	25.1477	712.15	25.0849	712.15	24.9709
697.2	25.0626	697.2	25.1121	697.2	25.0867	697.2	24.9663
682.25	25.0512	682.25	25.1315	682.25	25.0874	682.25	24.9747
667.3	25.047	667.3	25.1476	667.3	25.1047	667.3	24.97
652.35	25.0579	652.35	25.1552	652.35	25.0782	652.35	24.9704
637.4	25.054	637.4	25.1445	637.4	25.0432	637.4	24.9945
622.45	25.0648	622.45	25.1468	622.45	25.0418	622.45	24.9993
607.5	25.1042	607.5	25.1534	607.5	25.0622	607.5	24.993
592.5	25.0936	592.5	25.1718	592.5	25.0733	592.5	25.0052
577.55	25.069	577.55	25.1454	577.55	25.0703	577.55	25.0103
562.6	25.0923	562.6	25.1592	562.6	25.0779	562.6	24.9907
547.65	25.0991	547.65	25.1482	547.65	25.0915	547.65	24.9888
532.7	25.1219	532.7	25.1593	532.7	25.1069	532.7	25.0024
517.75	25.1337	517.75	25.1505	517.75	25.0839	517.75	25.0282
502.8	25.1321	502.8	25.1595	502.8	25.0886	502.8	25.0118
487.85	25.1335	487.85	25.1595	487.85	25.0899	487.85	25.0166
472.9	25.1279	472.9	25.1472	472.9	25.0735	472.9	25.0467
457.95	25.1483	457.95	25.1597	457.95	25.0798	457.95	25.0557
443	25.1497	443	25.1503	443	25.0766	443	25.0557
428.05	25.1309	428.05	25.1527	428.05	25.0859	428.05	25.0639
413.1	25.1491	413.1	25.169	413.1	25.0612	413.1	25.0622
398.15	25.1398	398.15	25.1727	398.15	25.0576	398.15	25.0651
383.2	25.1515	383.2	25.1477	383.2	25.0635	383.2	25.0308
368.25	25.1257	368.25	25.1469	368.25	25.0605	368.25	25.0445
353.25	25.1407	353.25	25.1603	353.25	25.0771	353.25	24.992
338.3	25.1477	338.3	25.1729	338.3	25.0824	338.3	24.98
323.35	25.1532	323.35	25.1607	323.35	25.0527	323.35	25.0541
308.4	25.1545	308.4	25.1484	308.4	25.0947	308.4	25.0566
293.45	25.1477	293.45	25.1485	293.45	25.1023	293.45	25.0559
278.5	25.1362	278.5	25.1485	278.5	25.1035	278.5	25.071
263.55	25.1606	263.55	25.1614	263.55	25.092	263.55	25.0578
248.6	25.1406	248.6	25.1858	248.6	25.1134	248.6	25.0976
233.65	25.1394	233.65	25.1132	233.65	25.0922	233.65	25.0865
218.7	25.1326	218.7	25.0912	218.7	25.1024	218.7	25.0897
203.74	25.1432	203.74	25.1272	203.74	25.1065	203.74	25.0693
188.785	25.1697	188.785	25.1814	188.785	25.1041	188.785	25.1003
173.83	25.1478	173.83	25.1701	173.83	25.0912	173.83	25.0995
158.88	25.1429	158.88	25.1757	158.88	25.0903	158.88	25.1044
143.925	25.1279	143.925	25.135	143.925	25.0853	143.925	25.1138
128.975	25.1465	128.975	25.1808	128.975	25.0876	128.975	25.099
114.02	25.1394	114.02	25.1478	114.02	25.116	114.02	25.0813
99.065	25.1443	99.065	25.1193	99.065	25.0827	99.065	25.0776
84.115	25.1341	84.115	25.1322	84.115	25.0856	84.115	25.094
69.16	25.1427	69.16	25.1514	69.16	25.0805	69.16	25.111
54.205	25.1663	54.205	25.1326	54.205	25.1065	54.205	25.0843
39.255	25.1288	39.255	25.1226	39.255	25.1093	39.255	25.102
24.3	25.1496	24.3	25.1271	24.3	25.1183	24.3	25.1136
9.345	25.1452	9.345	25.1274	9.345	25.1277	9.345	25.1145
-5.605	25.1335	-5.605	25.129	-5.605	25.129	-5.605	25.1078
-20.56	25.1357	-20.56	25.1312	-20.56	25.0743	-20.56	25.11
-35.515	25.1237	-35.515	25.1344	-35.515	25.0878	-35.515	25.1123
-50.465	25.1248	-50.465	25.1374	-50.465	25.0925	-50.465	25.125

[truncated: 5 more sheets: Fig. 3b, Fig. 3e, Fig. 3f, Fig. 3g, Fig. 3h]
